# Supplementary material for: MicroRNA 157-targeted SPL genes regulate floral organ size and ovule production in cotton
Source: BMC Plant Biol. 2017 Jan 10;17:7. doi: 10.1186/s12870-016-0969-z (PMC5223427; doi:10.1186/s12870-016-0969-z)
Supplement: Additional file 5: — Summary statistics of sequencing and mapping. (XLSX 10.1 kb) [file 12870_2016_969_MOESM5_ESM.xlsx]

## Sheet: Sheet1
Additional file 7: Summary statistics of sequencing and mapping.
Sample Name	Clean reads	Genome mapping	Gene mapping	Expressed Gene
Control-1	11941785	10361236 (86.76%)	7960906 (66.66%)	52398
Control-2	11901138	10302825 (86.57%)	7996897 (67.19%)	52005
OV12-1	11903204	10242114 (86.05%)	8030004 (67.46%)	52630
OV12-2	11872416	10201510 (85.93%)	8008373 (67.45%)	51769
