# Supplementary material for: MicroRNA 157-targeted SPL genes regulate floral organ size and ovule production in cotton
Source: BMC Plant Biol. 2017 Jan 10;17:7. doi: 10.1186/s12870-016-0969-z (PMC5223427; doi:10.1186/s12870-016-0969-z)
Supplement: Additional file 6: — The abundance and annotation of genes in Control and OV12. (XLSX 8040 kb) [file 12870_2016_969_MOESM6_ESM.xlsx]

## Sheet: Sheet1
Additional file 8: The abundance and annotation of genes in Control and OV12.
GeneID	Means-Control	Means-OV12	log2Ratio(OV12/control)	Probability	KEGG Orthology	GO Component	GO Function	GO Process	Blast nr
Gh_D06G1940	85.61	0.01	-13.0636	0.997415	-	GO:0043231//intracellular membrane-bounded organelle;GO:0016020//membrane	-	-	gi|590570561|ref|XP_007011373.1|/2.02316e-19/Ubiquinol-cytochrome c reductase complex 6.7 kDa protein [Theobroma cacao]
Gh_Sca210586G01	0.01	54.25	12.4054	0.995009	K13448|1|6e-37|150|rcu:RCOM_1680020|calcium-binding protein CML	-	GO:0046872//metal ion binding;GO:0016628//oxidoreductase activity, acting on the CH-CH group of donors, NAD or NADP as acceptor	GO:0008152//metabolic process	gi|568846888|ref|XP_006477274.1|/8.87985e-36/PREDICTED: probable calcium-binding protein CML13-like [Citrus sinensis]
Gh_A09G1681	40.84	0.01	-11.9958	0.992347	-	-	-	-	gi|590674931|ref|XP_007039304.1|/5.5096e-17/Uncharacterized protein TCM_015586 [Theobroma cacao]
Gh_Sca143130G01	25.88	0.01	-11.3376	0.984497	K12347|1|1e-24|108|vvi:100262579|natural resistance-associated macrophage protein	GO:0044464	-	GO:0051234//establishment of localization	gi|719970523|ref|XP_010271562.1|/5.2163e-23/PREDICTED: metal transporter Nramp3-like [Nelumbo nucifera]
Gh_A05G3632	0.435	81.92	7.55706	0.975692	-	-	-	-	gi|253760055|ref|XP_002488965.1|/1.6505e-45/hypothetical protein SORBIDRAFT_1138s002030 [Sorghum bicolor]
Gh_A01G1529	17.705	0.01	-10.7899	0.971502	-	-	-	-	gi|590682547|ref|XP_007041372.1|/5.63698e-22/Uncharacterized protein TCM_006292 [Theobroma cacao]
Gh_A11G1388	0.01	16.545	10.6922	0.968226	-	-	-	-	gi|590712158|ref|XP_007049313.1|/5.31272e-68/F17A17.10 protein [Theobroma cacao]
Gh_D12G2462	16.335	0.01	-10.6738	0.967671	-	-	-	-	gi|568874567|ref|XP_006490386.1|/2.96744e-15/PREDICTED: uncharacterized protein LOC102609619 isoform X3 [Citrus sinensis]
Gh_Sca169155G01	0.01	15.745	10.6207	0.965939	K07874|1|2e-22|102|vvi:100245986|Ras-related protein Rab-1A	-	GO:0032561//guanyl ribonucleotide binding	GO:0006810//transport;GO:0035556//intracellular signal transduction	gi|514728244|ref|XP_004956414.1|/1.68262e-21/PREDICTED: GTP-binding protein YPTM2-like [Setaria italica]
Gh_Sca138078G01	0.01	15.185	10.5684	0.964147	K03283|1|1e-52|202|ath:AT4G24280|heat shock 70kDa protein 1/8	-	-	-	gi|296089475|emb|CBI39294.3|/3.1366e-52/unnamed protein product [Vitis vinifera]
Gh_D01G0487	14.9	0.01	-10.5411	0.963089	K05285|1|7e-36|111|ath:AT3G01380|phosphatidylinositol glycan, class N [EC:2.7.-.-]	GO:0031090//organelle membrane;GO:0043231//intracellular membrane-bounded organelle	GO:0016788//hydrolase activity, acting on ester bonds	GO:0006497//protein lipidation	gi|590645529|ref|XP_007031369.1|/6.95435e-37/GPI ethanolamine phosphate transferase, putative isoform 1 [Theobroma cacao]
Gh_Sca127557G01	14.165	0.01	-10.4681	0.960018	K08360|1|7e-17|83.6|gmx:100787570|cytochrome b-561	-	-	-	gi|590653165|ref|XP_007033346.1|/5.55549e-17/Cytochrome B561-1 isoform 3 [Theobroma cacao]
Gh_Sca109789G01	13.835	0.01	-10.4341	0.958687	-	-	-	-	gi|590716384|ref|XP_007050406.1|/4.24831e-41/PRA1 family protein [Theobroma cacao]
Gh_Sca119757G01	0.01	13.825	10.4331	0.958636	-	-	-	-	gi|590574029|ref|XP_007012286.1|/1.20321e-19/Uncharacterized protein TCM_037289 [Theobroma cacao]
Gh_Sca082369G01	0.01	13.58	10.4073	0.95762	-	-	GO:0016628//oxidoreductase activity, acting on the CH-CH group of donors, NAD or NADP as acceptor;GO:0005506//iron ion binding	GO:0008152//metabolic process	gi|590665331|ref|XP_007036710.1|/3.02062e-55/Steroid binding protein, putative [Theobroma cacao]
Gh_Sca142739G01	13.365	0.01	-10.3842	0.956724	K05692|1|3e-29|124|mtr:MTR_7g026230|actin beta/gamma 1	-	-	-	gi|720015705|ref|XP_010260924.1|/9.11084e-28/PREDICTED: actin-101-like [Nelumbo nucifera]
Gh_Sca243887G01	0.01	13.19	10.3652	0.955837	K03952|1|5e-23|103|gmx:100527451|NADH dehydrogenase (ubiquinone) 1 alpha subcomplex 8 [EC:1.6.5.3 1.6.99.3]	GO:0005746//mitochondrial respiratory chain	GO:0050136//NADH dehydrogenase (quinone) activity	-	gi|590660549|ref|XP_007035428.1|/1.51975e-27/Cox19-like CHCH family protein isoform 1 [Theobroma cacao]
Gh_Sca064117G01	13.135	0.01	-10.3592	0.955308	-	-	-	-	gi|590624849|ref|XP_007025720.1|/1.75148e-74/Alpha/beta-Hydrolases superfamily protein [Theobroma cacao]
Gh_D11G2551	12.46	0.01	-10.2831	0.952074	-	-	-	-	gi|590717937|ref|XP_007050708.1|/6.72494e-31/Uncharacterized protein isoform 1 [Theobroma cacao]
Gh_Sca020300G01	12.05	0.01	-10.2348	0.949523	K11251|1|2e-48|187|vvi:100265256|histone H2A	GO:0000785//chromatin;GO:0043231//intracellular membrane-bounded organelle	GO:0003676//nucleic acid binding	GO:0034728//nucleosome organization	gi|590618108|ref|XP_007023964.1|/2.27941e-47/Histone H2A protein 9 [Theobroma cacao]
Gh_A03G0458	0.01	11.93	10.2204	0.948695	K14641|1|1e-68|256|rcu:RCOM_1122480|apyrase [EC:3.6.1.5]	-	GO:0016787//hydrolase activity	-	gi|289541359|gb|ADD09803.1|/1.38253e-89/ectoapyrase 1 [Gossypium hirsutum]
Gh_Sca116043G01	0.01	10.945	10.0961	0.941597	K10755|1|1e-32|135|vvi:100246202|replication factor C subunit 2/4	GO:0005657//replication fork	GO:0003677//DNA binding;GO:0016462//pyrophosphatase activity;GO:0032559	GO:0006259//DNA metabolic process	gi|225426826|ref|XP_002283246.1|/4.00784e-31/PREDICTED: replication factor C subunit 2 [Vitis vinifera]
Gh_Sca137614G01	10.655	0.01	-10.0573	0.939429	K00658|1|3e-29|124|aly:ARALYDRAFT_495590|2-oxoglutarate dehydrogenase E2 component (dihydrolipoamide succinyltransferase) [EC:2.3.1.61]	GO:0043234//protein complex;GO:0043231//intracellular membrane-bounded organelle	GO:0046914//transition metal ion binding;GO:0016751//S-succinyltransferase activity	GO:0009060//aerobic respiration	gi|590606573|ref|XP_007020771.1|/4.89925e-29/Dihydrolipoamide succinyltransferase [Theobroma cacao]
Gh_D11G1023	10.645	0.01	-10.056	0.939267	K04506|1|6e-167|584|rcu:RCOM_0718310|E3 ubiquitin-protein ligase SIAH1 [EC:6.3.2.19]	GO:0043231//intracellular membrane-bounded organelle	GO:0046914//transition metal ion binding;GO:0019787//small conjugating protein transferase activity	GO:0019941//modification-dependent protein catabolic process;GO:0032501//multicellular organismal process;GO:0032446//protein modification by small protein conjugation	gi|590721192|ref|XP_007051539.1|/3.03005e-175/RING/U-box and TRAF-like domains isoform 1 [Theobroma cacao]
Gh_Sca127006G01	0.01	10.58	10.0471	0.938738	K02942|1|6e-12|67.0|rcu:RCOM_1339620|large subunit ribosomal protein LP1	-	-	-	gi|255548029|ref|XP_002515071.1|/2.20089e-10/60S acidic ribosomal protein P1, putative [Ricinus communis]
Gh_A07G1488	0.01	10.29	10.007	0.936281	K07877|1|5e-107|384|aly:ARALYDRAFT_493160|Ras-related protein Rab-2A;K07976|2|5e-107|384|ath:AT4G17170|Rab family, other;K07878|4|1e-100|363|osa:4336117|Ras-related protein Rab-2B	GO:0043231//intracellular membrane-bounded organelle;GO:0016020//membrane	GO:0032561//guanyl ribonucleotide binding	GO:0035556//intracellular signal transduction;GO:0048193//Golgi vesicle transport	gi|590712720|ref|XP_007049450.1|/3.25239e-108/RAB GTPase B1C [Theobroma cacao]
Gh_Sca191615G01	0.01	10.205	9.99506	0.935496	-	-	-	-	gi|590667798|ref|XP_007037314.1|/4.3554e-22/2-oxoglutarate and Fe(II)-dependent oxygenase superfamily protein, putative [Theobroma cacao]
Gh_Sca142893G01	0.01	10.175	9.99081	0.93524	K13448|1|8e-34|139|pop:POPTR_648111|calcium-binding protein CML	-	GO:0046872//metal ion binding	-	gi|590652016|ref|XP_007033045.1|/7.96974e-48/Calmodulin like 23, putative [Theobroma cacao]
Gh_A10G0772	0.01	9.99	9.96434	0.933389	-	-	-	-	gi|703111553|ref|XP_010099887.1|/5.35224e-16/hypothetical protein L484_020070 [Morus notabilis]
Gh_A13G1385	9.84	0.01	-9.94251	0.932006	-	-	GO:0016772//transferase activity, transferring phosphorus-containing groups	-	gi|590570476|ref|XP_007011348.1|/7.46907e-22/PAP/OAS1 substrate-binding domain superfamily, putative [Theobroma cacao]
Gh_Sca127240G01	0.01	9.25	9.85331	0.926145	-	-	-	GO:0009056//catabolic process	gi|590643500|ref|XP_007030820.1|/6.08634e-56/Peptidoglycan-binding LysM domain-containing protein isoform 1 [Theobroma cacao]
Gh_A01G0003	9.215	0.01	-9.84784	0.925829	K01598|1|3e-10|61.6|ota:Ot04g01710|phosphopantothenoylcysteine decarboxylase [EC:4.1.1.36]	-	-	-	gi|590682981|ref|XP_007041487.1|/1.56877e-35/Cytochrome c oxidase biogenesis protein Cmc1-like isoform 1 [Theobroma cacao]
Gh_Sca251786G01	9.025	0.01	-9.81778	0.923465	K14423|1|8e-13|70.1|aly:ARALYDRAFT_329352|4,4-dimethyl-9beta,19-cyclopropylsterol-4alpha-methyl oxidase [EC:1.14.13.72]	-	-	-	gi|641867132|gb|KDO85816.1|/2.43882e-17/hypothetical protein CISIN_1g021813mg [Citrus sinensis]
Gh_Sca047620G01	8.915	0.01	-9.80009	0.921904	K14508|1|6e-24|108|osa:4327315|regulatory protein NPR1	-	-	-	gi|659085185|ref|XP_008443289.1|/7.44878e-118/PREDICTED: regulatory protein NPR5 [Cucumis melo]
Gh_D01G0753	10.785	0.055	-7.61538	0.921247	-	GO:0044444	-	GO:0002697;GO:0016458//gene silencing	gi|590709738|ref|XP_007048635.1|/2.96544e-26/XS domain-containing protein / XS zinc finger domain-containing protein-related isoform 2 [Theobroma cacao]
Gh_Sca166855G01	0.01	8.86	9.79116	0.92123	K15172|1|5e-25|110|mtr:MTR_3g089910|transcription elongation factor SPT5	GO:0030529//ribonucleoprotein complex	GO:0005198//structural molecule activity	GO:0006355//regulation of transcription, DNA-templated;GO:0006368//transcription elongation from RNA polymerase II promoter	gi|502136150|ref|XP_004502577.1|/2.0772e-24/PREDICTED: putative transcription elongation factor SPT5 homolog 1-like [Cicer arietinum]
Gh_Sca178236G01	0.01	8.79	9.77972	0.920274	K03093|1|7e-16|80.1|gmx:100802522|RNA polymerase sigma factor;K03086|4|7e-14|73.6|ota:Ot06g01190|RNA polymerase primary sigma factor	-	-	-	gi|590630787|ref|XP_007027376.1|/7.71726e-35/RNA polymerase sigma factor rpoD, putative [Theobroma cacao]
Gh_D01G0160	0.01	8.69	9.76321	0.919029	-	-	-	-	gi|720072376|ref|XP_010278348.1|/4.84392e-29/PREDICTED: uncharacterized protein LOC104612586 [Nelumbo nucifera]
Gh_A03G0199	0.01	8.63	9.75322	0.918141	K00430|1|6e-127|451|pop:POPTR_729244|peroxidase [EC:1.11.1.7]	-	-	-	gi|590591539|ref|XP_007017044.1|/1.19644e-139/Peroxidase 68 [Theobroma cacao]
Gh_A12G0632	8.555	0.01	-9.74062	0.917117	-	-	-	-	gi|590704323|ref|XP_007047127.1|/1.49424e-70/Dof-type zinc finger DNA-binding family protein, putative [Theobroma cacao]
Gh_D05G1340	8.525	0.01	-9.73556	0.916887	-	-	-	-	gi|590620866|ref|XP_007024650.1|/3.89751e-39/Uncharacterized protein TCM_029154 [Theobroma cacao]
Gh_Sca196225G01	0.505	25.545	5.66061	0.916247	K06995|1|7e-06|47.0|zma:100284006|	GO:0000229	-	-	gi|590711570|ref|XP_007049145.1|/2.0888e-24/RmlC-like cupins superfamily protein [Theobroma cacao]
Gh_D02G0008	0.01	8.465	9.72537	0.916085	-	-	-	-	gi|470117098|ref|XP_004294701.1|/6.25294e-29/PREDICTED: 14 kDa zinc-binding protein-like isoform 2 [Fragaria vesca subsp. vesca]
Gh_Sca110840G01	8.375	0.01	-9.70995	0.914933	-	GO:0019866//organelle inner membrane;GO:0005758//mitochondrial intermembrane space	GO:0043169//cation binding;GO:0008320//protein transmembrane transporter activity	GO:0006612//protein targeting to membrane;GO:0003006//developmental process involved in reproduction	gi|590589327|ref|XP_007016415.1|/9.01022e-28/Tim10/DDP family zinc finger protein [Theobroma cacao]
Gh_Sca114011G01	8.295	0.01	-9.6961	0.91373	K03626|1|6e-28|120|vvi:100854239|nascent polypeptide-associated complex subunit alpha	-	-	-	gi|460378547|ref|XP_004235032.1|/2.66467e-27/PREDICTED: nascent polypeptide-associated complex subunit alpha-like protein 2 [Solanum lycopersicum]
Gh_D07G0293	0.01	8.285	9.69436	0.913577	-	-	-	GO:0010876//lipid localization	gi|321272239|gb|ADW80126.1|/5.51763e-41/hybrid proline-rich protein [Gossypium hirsutum]
Gh_Sca085023G01	0.01	8.235	9.68562	0.912578	K16040|1|1e-27|119|vvi:100233030|trans-resveratrol di-O-methyltransferase [EC:2.1.1.240];K13230|2|2e-19|92.0|zma:100147731|2,4,7-trihydroxy-1,4-benzoxazin-3-one-glucoside 7-O-methyltransferase [EC:2.1.1.241];K05279|3|1e-13|72.8|aly:ARALYDRAFT_495497|flavonol 3-O-methyltransferase [EC:2.1.1.76]	-	GO:0005515//protein binding;GO:0008171//O-methyltransferase activity	GO:0006730//one-carbon metabolic process	gi|590691205|ref|XP_007043718.1|/1.34209e-31/Flavonoid o-methyltransferase related [Theobroma cacao]
Gh_Sca140836G01	8.225	0.01	-9.68387	0.912578	-	-	-	-	gi|590643120|ref|XP_007030716.1|/3.74063e-29/Evolutionarily conserved C-terminal region 2, putative isoform 2 [Theobroma cacao]
Gh_Sca083965G01	0.01	8.155	9.67154	0.911793	K02434|1|4e-33|137|sbi:SORBI_05g020870|aspartyl-tRNA(Asn)/glutamyl-tRNA (Gln) amidotransferase subunit B [EC:6.3.5.6 6.3.5.7]	-	-	-	gi|590660036|ref|XP_007035291.1|/3.57377e-32/GLU-ADT subunit B isoform 1 [Theobroma cacao]
Gh_A12G0708	0.01	8.12	9.66534	0.911196	-	-	-	-	gi|703123207|ref|XP_010102762.1|/9.25634e-12/hypothetical protein L484_009390 [Morus notabilis]
Gh_Sca185824G01	8.08	0.01	-9.65821	0.910761	-	-	-	-	gi|566154842|ref|XP_006370643.1|/1.92517e-17/hypothetical protein POPTR_0001s44480g [Populus trichocarpa]
Gh_Sca080300G01	0.01	8.065	9.65553	0.910633	-	-	-	-	gi|590605923|ref|XP_007020615.1|/1.98204e-14/Scarecrow-like transcription factor PAT1 isoform 3, partial [Theobroma cacao]
Gh_Sca104104G01	7.875	0.01	-9.62114	0.907305	K00028|1|3e-15|78.2|vvi:100241371|malate dehydrogenase (decarboxylating) [EC:1.1.1.39]	-	GO:0016615//malate dehydrogenase activity;GO:0000166//nucleotide binding;GO:0043169//cation binding	GO:0043648//dicarboxylic acid metabolic process	gi|590722421|ref|XP_007051890.1|/1.59415e-16/NAD-dependent malic enzyme 2 isoform 4 [Theobroma cacao]
Gh_Sca086498G01	0.01	7.69	9.58684	0.904268	-	-	-	-	gi|590579115|ref|XP_007013698.1|/6.35903e-21/Homeobox protein knotted-1-like 3 [Theobroma cacao]
Gh_Sca068050G01	0.01	7.64	9.57743	0.90344	-	-	-	-	gi|590666664|ref|XP_007037025.1|/1.61286e-76/ZF-HD homeobox protein [Theobroma cacao]
Gh_D11G2572	7.46	0.01	-9.54303	0.900147	K11808|1|4e-14|74.3|pop:POPTR_834540|phosphoribosylaminoimidazole carboxylase [EC:4.1.1.21]	-	-	-	gi|566199342|ref|XP_002319089.2|/1.41592e-12/Phosphoribosylaminoimidazole carboxylase family protein [Populus trichocarpa]
Gh_Sca287394G01	0.01	7.315	9.51471	0.897544	K03064|1|3e-28|121|mtr:MTR_3g117230|26S proteasome regulatory subunit T4	GO:0044424	GO:0032559;GO:0042623//ATPase activity, coupled	GO:0009057//macromolecule catabolic process	gi|720023627|ref|XP_010263389.1|/9.96197e-27/PREDICTED: 26S protease regulatory subunit 10B homolog A [Nelumbo nucifera]
Gh_A05G3354	7.305	0.01	-9.51274	0.897348	K13418|1|2e-12|68.9|aly:ARALYDRAFT_895025|somatic embryogenesis receptor kinase 1 [EC:2.7.10.1 2.7.11.1];K13416|3|1e-11|66.2|aly:ARALYDRAFT_491347|brassinosteroid insensitive 1-associated receptor kinase 1 [EC:2.7.10.1 2.7.11.1]	-	-	-	gi|590708439|ref|XP_007048277.1|/5.33319e-52/Receptor-like protein kinase 1, putative [Theobroma cacao]
Gh_D03G1792	7.28	0.01	-9.50779	0.89693	-	-	-	-	gi|590639533|ref|XP_007029697.1|/6.02634e-32/Galactose oxidase/kelch repeat superfamily protein [Theobroma cacao]
Gh_D03G1607	42.645	1.805	-4.56231	0.896768	-	-	-	-	gi|590669520|ref|XP_007037798.1|/0/Sieve element occlusion e, putative [Theobroma cacao]
Gh_D11G2030	1.205	30.485	4.66099	0.894567	-	-	-	-	gi|590639533|ref|XP_007029697.1|/1.53605e-27/Galactose oxidase/kelch repeat superfamily protein [Theobroma cacao]
Gh_Sca153102G01	7.16	0.01	-9.48382	0.894413	-	-	GO:0005515//protein binding	-	gi|590599394|ref|XP_007019170.1|/9.03538e-28/Chaperone DnaJ-domain superfamily protein, putative isoform 1 [Theobroma cacao]
Gh_Sca252354G01	7.095	0.01	-9.47066	0.893048	-	GO:0031224//intrinsic component of membrane	-	GO:0051234//establishment of localization	gi|590614768|ref|XP_007023035.1|/3.02459e-23/Sec14p-like phosphatidylinositol transfer family protein [Theobroma cacao]
Gh_A09G0922	7.08	0.01	-9.46761	0.892835	-	-	-	-	gi|590586519|ref|XP_007015728.1|/3.98623e-36/Gb:AAF02129.1, putative [Theobroma cacao]
Gh_D06G1035	7.055	0.01	-9.4625	0.892161	-	-	-	-	gi|604327434|gb|EYU33240.1|/1.35968e-07/hypothetical protein MIMGU_mgv1a000222mg [Erythranthe guttata]
Gh_Sca144355G01	0.01	6.935	9.43775	0.889882	-	-	-	-	gi|593269368|ref|XP_007136861.1|/4.00492e-23/hypothetical protein PHAVU_009G079900g [Phaseolus vulgaris]
Gh_D11G2431	0.01	6.88	9.42626	0.888765	-	-	GO:0009975//cyclase activity;GO:0005506//iron ion binding	GO:0006164//purine nucleotide biosynthetic process	gi|590641073|ref|XP_007030129.1|/1.18061e-88/Trafficking protein [Theobroma cacao]
Gh_Sca220124G01	6.81	0.01	-9.41151	0.887263	K03136|1|6e-24|107|pop:POPTR_231600|transcription initiation factor TFIIE subunit alpha	-	GO:0008135//translation factor activity, nucleic acid binding	GO:0006412//translation	gi|590711271|ref|XP_007049059.1|/5.95511e-27/General transcription factor IIE subunit 1 isoform 3 [Theobroma cacao]
Gh_D07G1668	6.795	0.01	-9.40833	0.886964	K01431|1|4e-09|57.8|rcu:RCOM_0449350|beta-ureidopropionase [EC:3.5.1.6]	GO:0044444	GO:0016811//hydrolase activity, acting on carbon-nitrogen (but not peptide) bonds, in linear amides	GO:0031669//cellular response to nutrient levels;GO:0006208//pyrimidine nucleobase catabolic process	gi|590688039|ref|XP_007042835.1|/4.82664e-13/Beta-ureidopropionase [Theobroma cacao]
Gh_D06G1912	77.395	5.71	-3.76068	0.88635	K01166|1|8e-19|92.0|pop:POPTR_820480|ribonuclease T2 [EC:3.1.27.1]	-	-	-	gi|590727483|ref|XP_007099586.1|/7.81333e-46/Ribonuclease 2, putative [Theobroma cacao]
Gh_A11G2882	66.49	5.455	-3.60749	0.884038	K09873|1|2e-115|413|ath:AT2G36830|aquaporin TIP	GO:0031224//intrinsic component of membrane	-	GO:0006810//transport	gi|300793602|tpg|DAA33867.1|/2.70012e-132/TPA_inf: aquaporin TIP1;4 [Gossypium hirsutum]
Gh_A08G0530	0.01	6.545	9.35425	0.881231	-	-	-	-	gi|319433441|gb|ADV57638.1|/1.39148e-59/copper binding protein 3 [Gossypium hirsutum]
Gh_Sca058414G01	0.01	6.535	9.35204	0.881	K15186|1|2e-26|117|vvi:100243360|ELL-associated factor	-	-	-	gi|590652281|ref|XP_007033107.1|/5.46422e-45/RNA polymerase II transcription elongation factor, putative isoform 1 [Theobroma cacao]
Gh_D12G2348	42.305	3.74	-3.49972	0.878372	K00517|1|0.0|660|ath:AT1G01190|[EC:1.14.-.-];K05280|5|9e-71|266|pop:POPTR_823742|flavonoid 3'-monooxygenase [EC:1.14.13.21]	-	GO:0016709//oxidoreductase activity, acting on paired donors, with incorporation or reduction of molecular oxygen, NAD(P)H as one donor, and incorporation of one atom of oxygen;GO:0005506//iron ion binding	GO:0008152//metabolic process	gi|590675242|ref|XP_007039393.1|/0/Cytochrome P450 78A3 [Theobroma cacao]
Gh_A06G1586	28.78	228.665	2.9901	0.878261	-	GO:0043231//intracellular membrane-bounded organelle;GO:0016020//membrane	-	-	gi|590570561|ref|XP_007011373.1|/2.64233e-19/Ubiquinol-cytochrome c reductase complex 6.7 kDa protein [Theobroma cacao]
Gh_D04G1357	6.425	0.01	-9.32755	0.878236	K03676|1|4e-26|114|bdi:100821530|glutaredoxin 3	-	GO:0015036//disulfide oxidoreductase activity	GO:0019725//cellular homeostasis	gi|590691794|ref|XP_007043882.1|/2.46529e-57/Thioredoxin superfamily protein [Theobroma cacao]
Gh_D09G1613	1050.6	155.03	-2.76059	0.876256	-	-	-	-	gi|224119232|ref|XP_002318020.1|/4.04631e-34/hypothetical protein POPTR_0012s07820g [Populus trichocarpa]
Gh_Sca088342G01	24.775	1.505	-4.04105	0.876145	K03008|1|3e-36|147|vvi:100259467|DNA-directed RNA polymerase II subunit RPB11	-	GO:0003676//nucleic acid binding;GO:0005515//protein binding;GO:0034062//RNA polymerase activity	GO:0010467//gene expression	gi|643726094|gb|KDP34902.1|/1.17334e-35/hypothetical protein JCGZ_09190 [Jatropha curcas]
Gh_D03G1605	204.1	31.33	-2.70366	0.874755	-	-	-	-	gi|590669520|ref|XP_007037798.1|/0/Sieve element occlusion e, putative [Theobroma cacao]
Gh_Sca128565G01	6.255	0.01	-9.28887	0.874268	-	-	-	-	gi|590637421|ref|XP_007029111.1|/2.53583e-46/F-box family protein [Theobroma cacao]
Gh_Sca143543G01	8.055	63.09	2.96945	0.874166	K02985|1|9e-19|89.7|vvi:100266287|small subunit ribosomal protein S3e	GO:0030529//ribonucleoprotein complex	GO:0003676//nucleic acid binding;GO:0005198//structural molecule activity	GO:0010467//gene expression	gi|590575444|ref|XP_007012688.1|/4.82883e-21/Ribosomal protein S3 family protein [Theobroma cacao]
Gh_A12G2168	329.915	54.705	-2.59235	0.874098	K01761|1|0.0|731|rcu:RCOM_1313240|methionine-gamma-lyase [EC:4.4.1.11]	-	GO:0048037//cofactor binding;GO:0016765//transferase activity, transferring alkyl or aryl (other than methyl) groups	GO:0019752//carboxylic acid metabolic process	gi|590675246|ref|XP_007039394.1|/0/Methionine gamma-lyase [Theobroma cacao]
Gh_D12G2347	549.835	91.855	-2.58157	0.874038	K01761|1|0.0|731|rcu:RCOM_1313240|methionine-gamma-lyase [EC:4.4.1.11]	-	GO:0048037//cofactor binding;GO:0016765//transferase activity, transferring alkyl or aryl (other than methyl) groups	GO:0019752//carboxylic acid metabolic process	gi|590675246|ref|XP_007039394.1|/0/Methionine gamma-lyase [Theobroma cacao]
Gh_D03G0583	4.375	39.795	3.18523	0.873773	K09873|1|7e-109|391|ath:AT3G16240|aquaporin TIP;K09866|2|1e-100|363|sbi:SORBI_10g019360|aquaporin-4	GO:0031224//intrinsic component of membrane	-	GO:0006810//transport	gi|292653543|gb|ADE34289.1|/1.14577e-127/aquaporin TIP2;3 [Gossypium hirsutum]
Gh_Sca112054G01	0.23	11.075	5.58953	0.873594	K11450|1|1e-22|102|rcu:RCOM_0380570|lysine-specific histone demethylase 1 [EC:1.-.-.-]	-	GO:0016641//oxidoreductase activity, acting on the CH-NH2 group of donors, oxygen as acceptor	GO:0008152//metabolic process	gi|590608547|ref|XP_007021294.1|/2.32867e-23/LSD1-like2 [Theobroma cacao]
Gh_D09G1407	6.21	0.01	-9.27845	0.872784	-	-	-	-	gi|590630634|ref|XP_007027332.1|/3.37781e-54/Uncharacterized protein TCM_022158 [Theobroma cacao]
Gh_Sca081739G01	0.01	6.19	9.2738	0.872417	-	-	-	-	gi|590676861|ref|XP_007039857.1|/1.86468e-12/Plant VAP [Theobroma cacao]
Gh_D01G0978	286.995	49.065	-2.54826	0.872306	-	-	-	-	gi|590593454|ref|XP_007017571.1|/9.16482e-57/DNA polymerase epsilon catalytic subunit A, putative [Theobroma cacao]
Gh_A07G0202	73.865	11.8	-2.6461	0.871402	K03098|1|8e-78|287|rcu:RCOM_0700620|outer membrane lipoprotein Blc	-	-	GO:0051234//establishment of localization	gi|77744869|gb|ABB02388.1|/1.9209e-104/temperature-induced lipocalin' [Gossypium arboreum]
Gh_D08G1076	0.01	6.115	9.25621	0.870497	-	-	-	-	gi|590672665|ref|XP_007038675.1|/1.19118e-36/Remorin family protein [Theobroma cacao]
Gh_A11G3245	0.01	6.12	9.25739	0.870497	-	-	-	-	gi|590642823|ref|XP_007030627.1|/1.76148e-15/PIF-like orf1 [Theobroma cacao]
Gh_Sca055558G01	6.115	0.01	-9.25621	0.870497	-	-	-	-	gi|590714549|ref|XP_007049944.1|/1.26371e-21/Kinase superfamily protein isoform 2 [Theobroma cacao]
Gh_Sca049259G01	0.01	6.11	9.25503	0.870267	K03781|1|2e-145|512|vvi:100244516|catalase [EC:1.11.1.6]	-	GO:0005506//iron ion binding;GO:0004601//peroxidase activity	GO:0042743//hydrogen peroxide metabolic process;GO:0006950//response to stress	gi|1345674|sp|P17598.2|CATA1_GOSHI/6.11332e-147/RecName: Full=Catalase isozyme 1 [Gossypium hirsutum]
Gh_Sca223237G01	15.6	0.635	-4.61865	0.87025	-	-	-	-	gi|590671389|ref|XP_007038318.1|/1.63208e-21/Major facilitator superfamily protein [Theobroma cacao]
Gh_A09G2394	3180.67	612.07	-2.37756	0.870233	-	-	-	-	gi|224119232|ref|XP_002318020.1|/1.56898e-40/hypothetical protein POPTR_0012s07820g [Populus trichocarpa]
Gh_D08G0079	55.995	8.515	-2.71722	0.870011	-	-	-	-	gi|590587294|ref|XP_007015930.1|/2.2389e-42/Stress responsive A/B Barrel Domain [Theobroma cacao]
Gh_D02G0544	59.005	9.46	-2.64093	0.869661	-	-	-	-	gi|590661296|ref|XP_007035634.1|/5.52547e-33/Uncharacterized protein isoform 1 [Theobroma cacao]
Gh_D07G0092	128.47	23.33	-2.46117	0.869618	-	-	-	-	gi|590576614|ref|XP_007013005.1|/1.02133e-23/Uncharacterized protein TCM_037765 [Theobroma cacao]
Gh_A06G0608	8.92	55.97	2.64954	0.86932	K00469|1|3e-149|525|rcu:RCOM_1048680|inositol oxygenase [EC:1.13.99.1]	GO:0044424	GO:0046914//transition metal ion binding;GO:0016701//oxidoreductase activity, acting on single donors with incorporation of molecular oxygen	GO:0006020//inositol metabolic process	gi|590576421|ref|XP_007012955.1|/3.46381e-165/Myo-inositol oxygenase 2 isoform 1 [Theobroma cacao]
Gh_Sca202564G01	6.055	0.01	-9.24198	0.868774	K12448|1|1e-15|79.3|pop:POPTR_550555|UDP-arabinose 4-epimerase [EC:5.1.3.5]	-	GO:0048037//cofactor binding;GO:0016857//racemase and epimerase activity, acting on carbohydrates and derivatives	GO:0019318//hexose metabolic process	gi|211906524|gb|ACJ11755.1|/1.37213e-15/UDP-D-xylose 4-epimerase [Gossypium hirsutum]
Gh_A02G1346	18.31	0.98	-4.22371	0.868586	K08235|1|4e-40|160|vvi:100252949|xyloglucan:xyloglucosyl transferase [EC:2.4.1.207];K14504|2|2e-39|158|vvi:100256520|xyloglucan:xyloglucosyl transferase TCH4 [EC:2.4.1.207]	-	-	-	gi|590580780|ref|XP_007014165.1|/7.68227e-43/Xyloglucan endotransglucosylase/hydrolase family protein [Theobroma cacao]
Gh_Sca133868G01	13.035	74.245	2.5099	0.868245	K02638|1|2e-47|184|rcu:RCOM_1599580|plastocyanin	GO:0009534//chloroplast thylakoid	GO:0046914//transition metal ion binding	GO:0051234//establishment of localization;GO:0006091//generation of precursor metabolites and energy	gi|657991345|ref|XP_008387896.1|/2.49672e-46/PREDICTED: plastocyanin [Malus domestica]
Gh_Sca079749G01	2.155	25.03	3.5379	0.867997	K00120|1|4e-06|48.1|ppp:PHYPADRAFT_189760|[EC:1.1.-.-]	-	GO:0016616//oxidoreductase activity, acting on the CH-OH group of donors, NAD or NADP as acceptor;GO:0048037//cofactor binding	GO:0006007//glucose catabolic process	gi|590576706|ref|XP_007013030.1|/2.23549e-58/6-phosphogluconate dehydrogenase family protein [Theobroma cacao]
Gh_A01G0487	150.49	29.845	-2.33411	0.867605	K01953|1|3e-08|57.0|ppp:PHYPADRAFT_173106|asparagine synthase (glutamine-hydrolysing) [EC:6.3.5.4]	GO:0016020//membrane;GO:0044444;GO:0043231//intracellular membrane-bounded organelle	-	-	gi|590608749|ref|XP_007021349.1|/4.59308e-135/Aluminum induced protein with YGL and LRDR motifs [Theobroma cacao]
Gh_D05G3292	47.495	7.895	-2.58876	0.866751	-	-	-	-	gi|590610633|ref|XP_007021871.1|/1.64364e-13/Uncharacterized protein TCM_031958 [Theobroma cacao]
Gh_D11G3009	44.775	7.295	-2.61771	0.866623	-	-	-	-	gi|590644206|ref|XP_007031019.1|/3.1186e-52/Drm3-like protein isoform 1 [Theobroma cacao]
Gh_D05G2373	13.92	72.88	2.38836	0.866197	-	-	-	-	gi|590603482|ref|XP_007020021.1|/9.94108e-43/Uncharacterized protein TCM_036395 [Theobroma cacao]
Gh_D02G2235	93.21	18.73	-2.31513	0.865813	K03686|1|4e-12|67.8|osa:4331058|molecular chaperone DnaJ	-	GO:0005515//protein binding	GO:0044267//cellular protein metabolic process	gi|590684609|ref|XP_007041894.1|/9.25773e-41/Chaperone DnaJ-domain superfamily protein [Theobroma cacao]
Gh_A01G1060	23.905	2.22	-3.42868	0.864832	-	-	-	-	gi|590681076|ref|XP_007041011.1|/1.66782e-37/Fimbriata [Theobroma cacao]
Gh_A03G1802	84.96	17.095	-2.31321	0.864704	K03686|1|4e-12|67.8|osa:4331058|molecular chaperone DnaJ;K09523|4|4e-11|64.3|smo:SELMODRAFT_100291|DnaJ homolog subfamily C member 3	-	GO:0005515//protein binding	GO:0044267//cellular protein metabolic process	gi|590684609|ref|XP_007041894.1|/4.15561e-41/Chaperone DnaJ-domain superfamily protein [Theobroma cacao]
Gh_A05G3992	60.87	11.835	-2.36267	0.86426	K14504|1|4e-137|485|rcu:RCOM_1630040|xyloglucan:xyloglucosyl transferase TCH4 [EC:2.4.1.207];K08235|2|7e-135|478|rcu:RCOM_1630030|xyloglucan:xyloglucosyl transferase [EC:2.4.1.207]	GO:0005576//extracellular region;GO:0030312//external encapsulating structure	GO:0016798//hydrolase activity, acting on glycosyl bonds;GO:0016758//transferase activity, transferring hexosyl groups	GO:0044042//glucan metabolic process	gi|590580805|ref|XP_007014172.1|/5.1655e-144/Xyloglucan endotransglucosylase/hydrolase family protein [Theobroma cacao]
Gh_D10G1256	28	3.48	-3.00827	0.864251	-	-	-	-	gi|695027838|ref|XP_009401274.1|/3.07269e-59/PREDICTED: 23 kDa jasmonate-induced protein-like [Musa acuminata subsp. malaccensis]
Gh_A12G2169	47.845	8.525	-2.4886	0.864175	K00517|1|0.0|652|ath:AT1G01190|[EC:1.14.-.-];K13083|5|5e-71|266|pop:POPTR_54623|cytochrome P450, family 75, subfamily A (flavonoid 3',5'-hydroxylase) [EC:1.14.13.88]	-	GO:0016709//oxidoreductase activity, acting on paired donors, with incorporation or reduction of molecular oxygen, NAD(P)H as one donor, and incorporation of one atom of oxygen;GO:0005506//iron ion binding	GO:0008152//metabolic process	gi|590675242|ref|XP_007039393.1|/0/Cytochrome P450 78A3 [Theobroma cacao]
Gh_D13G0286	5.89	0.01	-9.20212	0.864158	K11251|1|3e-48|187|rcu:RCOM_0897270|histone H2A	GO:0000785//chromatin;GO:0043231//intracellular membrane-bounded organelle	GO:0003676//nucleic acid binding	GO:0034728//nucleosome organization	gi|643729271|gb|KDP37151.1|/1.12543e-46/hypothetical protein JCGZ_06207 [Jatropha curcas]
Gh_D12G2331	1.84	21.885	3.57216	0.863953	-	GO:0031224//intrinsic component of membrane;GO:0043231//intracellular membrane-bounded organelle	-	GO:0044267//cellular protein metabolic process	gi|590675425|ref|XP_007039444.1|/1.21013e-83/ORMDL family protein [Theobroma cacao]
Gh_D01G0503	291.675	65.95	-2.14492	0.863876	K01953|1|3e-08|57.0|ppp:PHYPADRAFT_173106|asparagine synthase (glutamine-hydrolysing) [EC:6.3.5.4]	GO:0016020//membrane;GO:0044444;GO:0043231//intracellular membrane-bounded organelle	-	-	gi|590608749|ref|XP_007021349.1|/5.99875e-135/Aluminum induced protein with YGL and LRDR motifs [Theobroma cacao]
Gh_Sca109761G01	5.85	0.01	-9.19229	0.862989	-	-	-	-	gi|590604730|ref|XP_007020317.1|/1.16281e-30/Transducin/WD40 repeat-like superfamily protein [Theobroma cacao]
Gh_D11G1548	40.69	176.895	2.12015	0.862639	-	-	-	-	-
Gh_Sca058603G01	32.87	5.015	-2.71245	0.862571	K13422|1|5e-20|94.0|vvi:100250607|transcription factor MYC2	GO:0043231//intracellular membrane-bounded organelle	-	-	gi|226425257|gb|ACO53628.1|/1.14964e-30/bHLH domain protein [Gossypium hirsutum]
Gh_D02G0220	544.43	129.385	-2.07308	0.862443	K08235|1|6e-145|511|pop:POPTR_572886|xyloglucan:xyloglucosyl transferase [EC:2.4.1.207]	GO:0005576//extracellular region;GO:0030312//external encapsulating structure	GO:0016798//hydrolase activity, acting on glycosyl bonds;GO:0016758//transferase activity, transferring hexosyl groups	GO:0044042//glucan metabolic process	gi|590656126|ref|XP_007034180.1|/3.58265e-161/Xyloglucan endotransglucosylase/hydrolase 16 [Theobroma cacao]
Gh_D07G2410	34.52	5.6	-2.62393	0.8624	K15172|1|2e-26|118|vcn:VOLCADRAFT_106802|transcription elongation factor SPT5	-	-	-	gi|590573793|ref|XP_007012220.1|/3.29631e-128/Zinc finger C-x8-C-x5-C-x3-H type family protein, putative [Theobroma cacao]
Gh_Sca207644G01	8.565	45.565	2.4114	0.862238	-	-	-	-	-
Gh_A06G0592	153.095	35.355	-2.11444	0.861999	-	-	-	-	gi|590576614|ref|XP_007013005.1|/1.20999e-24/Uncharacterized protein TCM_037765 [Theobroma cacao]
Gh_D13G1878	161.46	37.605	-2.10218	0.86182	-	-	-	-	gi|310833352|gb|ADP30960.1|/1.83168e-87/dehydration-induced 19-like protein [Gossypium hirsutum]
Gh_Sca246256G01	4.925	31.825	2.69196	0.861786	-	-	-	-	gi|590563192|ref|XP_007009299.1|/2.97434e-23/XH/XS domain-containing protein, putative isoform 2 [Theobroma cacao]
Gh_A11G3089	102.29	418.975	2.0342	0.86124	-	-	-	-	-
Gh_Sca032219G01	99.81	23.13	-2.10942	0.860813	K02950|1|2e-40|161|gmx:3989256|small subunit ribosomal protein S12	GO:0030529//ribonucleoprotein complex;GO:0009536//plastid	GO:0003723//RNA binding;GO:0005198//structural molecule activity	GO:0010467//gene expression	gi|397911868|gb|AFO69200.1|/4.37583e-67/ribosomal protein S12 (mitochondrion) [Gossypium hirsutum]
Gh_D13G0522	141.395	34.185	-2.0483	0.860284	-	GO:0005618//cell wall	-	-	gi|590688322|ref|XP_007042914.1|/2.8003e-140/EXORDIUM like 2 [Theobroma cacao]
Gh_A11G2811	25.5	3.265	-2.96534	0.859653	-	-	-	-	gi|675824100|gb|AIL95860.1|/2.95094e-179/SQUAMOSA promoter binding-like transcription factor [Gossypium hirsutum]
Gh_D06G1673	5.73	0.01	-9.16239	0.859465	-	-	-	-	gi|590626568|ref|XP_007026205.1|/1.51521e-49/RING/U-box superfamily protein, putative isoform 1 [Theobroma cacao]
Gh_D05G3929	54.35	11.875	-2.19435	0.858714	K14504|1|6e-137|484|rcu:RCOM_1630040|xyloglucan:xyloglucosyl transferase TCH4 [EC:2.4.1.207];K08235|2|9e-135|477|rcu:RCOM_1630030|xyloglucan:xyloglucosyl transferase [EC:2.4.1.207]	GO:0005576//extracellular region;GO:0030312//external encapsulating structure	GO:0016798//hydrolase activity, acting on glycosyl bonds;GO:0016758//transferase activity, transferring hexosyl groups	GO:0044042//glucan metabolic process	gi|590580805|ref|XP_007014172.1|/5.71113e-143/Xyloglucan endotransglucosylase/hydrolase family protein [Theobroma cacao]
Gh_D11G3268	16.285	1.065	-3.93462	0.858364	K09873|1|5e-115|411|ath:AT2G36830|aquaporin TIP	GO:0031224//intrinsic component of membrane	-	GO:0006810//transport	gi|300793602|tpg|DAA33867.1|/7.85615e-132/TPA_inf: aquaporin TIP1;4 [Gossypium hirsutum]
Gh_D06G0746	5.64	32.365	2.52067	0.858313	K14861|1|7e-18|90.5|gmx:100777901|nucleolar pre-ribosomal-associated protein 1	-	-	-	gi|590575686|ref|XP_007012757.1|/0/Uncharacterized protein TCM_037603 [Theobroma cacao]
Gh_Sca192661G01	5.69	0.01	-9.15228	0.858159	-	-	-	GO:0009913//epidermal cell differentiation;GO:0009791//post-embryonic development	gi|590658454|ref|XP_007034859.1|/8.8002e-23/Uncharacterized protein TCM_020696 [Theobroma cacao]
Gh_A03G0049	69.435	16.37	-2.08461	0.857997	-	-	-	-	gi|590669520|ref|XP_007037798.1|/0/Sieve element occlusion e, putative [Theobroma cacao]
Gh_A06G1139	519.435	130.815	-1.98942	0.857997	-	-	-	GO:0009746;GO:0034285	gi|590624321|ref|XP_007025570.1|/8.62832e-39/Dormancy-associated protein-like 1 isoform 2, partial [Theobroma cacao]
Gh_A13G0604	236.005	59.545	-1.98677	0.857212	-	-	-	-	gi|590688322|ref|XP_007042914.1|/1.05167e-139/EXORDIUM like 2 [Theobroma cacao]
Gh_D10G0898	21.585	2.49	-3.11581	0.856999	-	GO:0043231//intracellular membrane-bounded organelle	GO:0003676//nucleic acid binding	-	gi|590703590|ref|XP_007046916.1|/1.46311e-25/RAD-like 6 [Theobroma cacao]
Gh_D10G0235	42.075	8.81	-2.25575	0.856854	-	-	-	-	gi|643703911|gb|KDP20975.1|/2.58459e-52/hypothetical protein JCGZ_21446 [Jatropha curcas]
Gh_Sca142024G01	0.945	15.335	4.02037	0.856709	-	-	GO:0060089	GO:0009314//response to radiation;GO:0023052//signaling	gi|698420730|ref|XP_009764318.1|/1.68722e-21/PREDICTED: BTB/POZ domain-containing protein NPY2-like [Nicotiana sylvestris]
Gh_Sca033833G01	0.01	5.625	9.13571	0.856163	-	-	-	-	gi|590622371|ref|XP_007025032.1|/2.34056e-28/Teosinte branched 1, putative isoform 4, partial [Theobroma cacao]
Gh_A06G0656	2.125	19.945	3.23049	0.856095	-	-	-	-	gi|590575686|ref|XP_007012757.1|/8.27111e-93/Uncharacterized protein TCM_037603 [Theobroma cacao]
Gh_Sca146625G01	1.04	15.615	3.90828	0.855941	K15271|1|5e-15|77.4|rcu:RCOM_1095670|ATP-dependent DNA helicase HFM1/MER3 [EC:3.6.4.12];K03798|2|7e-14|73.6|rcu:RCOM_0340700|cell division protease FtsH [EC:3.4.24.-];K15078|3|1e-12|69.7|vvi:100250139|structure-specific endonuclease subunit SLX1 [EC:3.6.1.-]	-	-	-	gi|590686564|ref|XP_007042417.1|/2.24784e-50/Tetratricopeptide repeat-like superfamily protein, putative [Theobroma cacao]
Gh_D01G1766	59.89	14.415	-2.05474	0.855907	-	-	-	-	gi|590682698|ref|XP_007041415.1|/0/Gb:AAC34331.1 [Theobroma cacao]
Gh_A04G1331	30.545	5.63	-2.43973	0.855378	-	-	-	-	gi|590636826|ref|XP_007028954.1|/1.86615e-156/Promoter-binding protein SPL9 [Theobroma cacao]
Gh_D08G2077	20.485	2.29	-3.16115	0.855335	-	-	-	GO:0032502//developmental process	gi|566159729|ref|XP_006386866.1|/1.69811e-17/hypothetical protein POPTR_0002s24250g [Populus trichocarpa]
Gh_D07G0301	6.785	33.77	2.31532	0.854994	-	-	-	-	gi|255548822|ref|XP_002515467.1|/1.13476e-14/conserved hypothetical protein [Ricinus communis]
Gh_A09G1977	41.43	9.255	-2.16237	0.854328	K13229|1|3e-76|283|zma:541977|2,4-dihydroxy-1,4-benzoxazin-3-one-glucoside dioxygenase [EC:1.14.20.2];K06892|2|9e-48|189|pop:POPTR_550478|;K05278|3|2e-38|158|vvi:100249002|flavonol synthase [EC:1.14.11.23];K05933|4|4e-38|157|gmx:100790622|aminocyclopropanecarboxylate oxidase [EC:1.14.17.4];K00475|5|7e-37|152|gmx:732548|naringenin 3-dioxygenase [EC:1.14.11.9]	-	GO:0016706//oxidoreductase activity, acting on paired donors, with incorporation or reduction of molecular oxygen, 2-oxoglutarate as one donor, and incorporation of one atom each of oxygen into both donors	GO:0008152//metabolic process	gi|566184338|ref|XP_006379886.1|/4.69918e-130/hypothetical protein POPTR_0008s16530g [Populus trichocarpa]
Gh_Sca112078G01	5.55	0.01	-9.11634	0.853629	K02144|1|1e-21|99.0|gmx:100796479|V-type H+-transporting ATPase 54 kD subunit [EC:3.6.3.14]	-	-	-	gi|697123812|ref|XP_009615905.1|/6.35903e-21/PREDICTED: V-type proton ATPase subunit H-like [Nicotiana tomentosiformis]
Gh_A08G1660	162.705	43.7	-1.89655	0.85316	-	-	-	-	gi|149392583|gb|ABR26094.1|/2.44585e-33/retrotransposon protein [Oryza sativa Indica Group]
Gh_A01G0934	185.53	50.2	-1.88589	0.853125	-	-	-	-	gi|590593454|ref|XP_007017571.1|/2.04171e-56/DNA polymerase epsilon catalytic subunit A, putative [Theobroma cacao]
Gh_A10G2217	80.965	20.67	-1.96976	0.853014	-	GO:0043231//intracellular membrane-bounded organelle	GO:0003676//nucleic acid binding	-	gi|675824076|gb|AIL95848.1|/1.24305e-53/SQUAMOSA promoter binding-like transcription factor [Gossypium hirsutum]
Gh_A09G2525	909.48	256.255	-1.82746	0.852238	-	-	-	-	gi|658025511|ref|XP_008348155.1|/1.37266e-23/PREDICTED: lysosomal alpha-mannosidase-like [Malus domestica]
Gh_Sca030200G01	0.01	5.495	9.10198	0.852101	-	-	-	-	gi|590573976|ref|XP_007012271.1|/6.04837e-86/Uncharacterized protein isoform 1 [Theobroma cacao]
Gh_A13G1424	5.495	0.01	-9.10198	0.852101	K07573|1|6e-15|77.0|gmx:100796154|exosome complex component CSL4;K03320|3|8e-13|70.1|mtr:MTR_1g079760|ammonium transporter, Amt family	-	-	-	gi|590641753|ref|XP_007030319.1|/4.6771e-16/Nucleic acid-binding, OB-fold-like protein isoform 4 [Theobroma cacao]
Gh_Sca051550G01	25.725	4.54	-2.50241	0.851538	K09286|1|5e-15|77.4|rcu:RCOM_1589590|EREBP-like factor	-	-	-	gi|566238626|ref|XP_006371370.1|/1.51408e-22/hypothetical protein POPTR_0019s09530g, partial [Populus trichocarpa]
Gh_Sca075619G01	21.015	2.995	-2.81079	0.851462	K05692|1|2e-71|265|smo:SELMODRAFT_175956|actin beta/gamma 1;K10355|5|2e-70|261|osa:4334702|actin, other eukaryote	-	-	-	gi|590683441|ref|XP_007041601.1|/6.67656e-71/Actin 7 isoform 1 [Theobroma cacao]
Gh_D11G0883	20.385	2.72	-2.90583	0.85112	K09264|1|6e-31|132|aly:ARALYDRAFT_486333|MADS-box transcription factor, plant	-	-	-	gi|327081057|gb|AEA29618.1|/7.35822e-96/SOC1 protein [Gossypium hirsutum]
Gh_A05G0346	81.33	21.68	-1.90742	0.851043	K15172|1|5e-27|120|vcn:VOLCADRAFT_106802|transcription elongation factor SPT5	-	-	-	gi|590573793|ref|XP_007012220.1|/1.57305e-162/Zinc finger C-x8-C-x5-C-x3-H type family protein, putative [Theobroma cacao]
Gh_Sca260509G01	35.705	8.29	-2.10668	0.850241	-	GO:0043231//intracellular membrane-bounded organelle	-	GO:0006810//transport	gi|567214093|ref|XP_006411049.1|/4.12003e-12/hypothetical protein EUTSA_v10017219mg [Eutrema salsugineum]
Gh_D10G1752	3.77	22.625	2.58528	0.849926	-	-	-	GO:0006950//response to stress	gi|354620269|gb|AER29898.1|/8.95402e-52/pCPR10-12 [Gossypium barbadense]
Gh_A11G0208	5.435	0.01	-9.08614	0.849926	K01770|1|2e-06|48.9|aly:ARALYDRAFT_315035|2-C-methyl-D-erythritol 2,4-cyclodiphosphate synthase [EC:4.6.1.12]	-	-	-	-
Gh_D12G0632	114.7	32.315	-1.82759	0.849661	K13448|1|1e-56|217|vvi:100263254|calcium-binding protein CML	-	GO:0046872//metal ion binding;GO:0016628//oxidoreductase activity, acting on the CH-CH group of donors, NAD or NADP as acceptor	GO:0008152//metabolic process	gi|225430866|ref|XP_002274784.1|/2.66345e-55/PREDICTED: probable calcium-binding protein CML41 [Vitis vinifera]
Gh_D12G0024	20.99	3.11	-2.75472	0.849491	K04799|1|8e-10|60.1|gmx:100808044|flap endonuclease-1 [EC:3.-.-.-]	-	-	-	gi|590645207|ref|XP_007031293.1|/8.59008e-10/5'-3' exonuclease family protein isoform 5, partial [Theobroma cacao]
Gh_A11G1735	27.28	5.445	-2.32484	0.84932	-	-	-	-	gi|590704191|ref|XP_007047090.1|/2.4238e-56/HTH-type transcriptional regulator protein ptxE [Theobroma cacao]
Gh_A01G1140	20.035	73.115	1.86764	0.849013	K02955|1|2e-34|142|rcu:RCOM_1281840|small subunit ribosomal protein S14e	GO:0030529//ribonucleoprotein complex	GO:0005198//structural molecule activity	GO:0010467//gene expression	gi|590586702|ref|XP_007015778.1|/2.43907e-33/Ribosomal protein S11 family protein [Theobroma cacao]
Gh_A07G0083	222.11	64.08	-1.79333	0.848893	-	-	-	-	gi|590576614|ref|XP_007013005.1|/1.02133e-23/Uncharacterized protein TCM_037765 [Theobroma cacao]
Gh_A13G1544	242.475	70.6	-1.7801	0.848689	-	-	-	-	gi|310833352|gb|ADP30960.1|/4.32368e-79/dehydration-induced 19-like protein [Gossypium hirsutum]
Gh_Sca040339G01	25.125	4.875	-2.36565	0.848023	K13648|1|3e-25|113|vvi:100244741|alpha-1,4-galacturonosyltransferase [EC:2.4.1.43]	-	GO:0016740//transferase activity	-	gi|590588530|ref|XP_007016224.1|/3.66335e-163/Galacturonosyltransferase-like 3 [Theobroma cacao]
Gh_D12G2811	216.54	64.09	-1.75646	0.847707	-	-	-	-	gi|357488201|ref|XP_003614388.1|/4.87038e-29/hypothetical protein MTR_5g051050, partial [Medicago truncatula]
Gh_A05G0782	59.375	16.27	-1.86764	0.847161	K14497|1|3e-135|479|vvi:100255251|protein phosphatase 2C [EC:3.1.3.16]	GO:0043234//protein complex	GO:0004721//phosphoprotein phosphatase activity;GO:0043169//cation binding	GO:0006464//cellular protein modification process	gi|590588895|ref|XP_007016311.1|/0/Highly ABA-induced PP2C gene 2 isoform 1 [Theobroma cacao]
Gh_A11G0232	21.725	76.965	1.82485	0.847153	-	-	-	-	gi|224552010|gb|ACN54400.1|/1.78365e-31/hybrid proline-rich protein [Gossypium hirsutum]
Gh_Sca069464G01	0.735	12.715	4.11264	0.846735	K08867|1|1e-27|119|smo:SELMODRAFT_130367|WNK lysine deficient protein kinase [EC:2.7.11.1];K12132|5|1e-25|112|aly:ARALYDRAFT_317356|serine/threonine-protein kinase WNK1 [EC:2.7.11.1]	-	GO:0004702//receptor signaling protein serine/threonine kinase activity;GO:0032559	GO:0006464//cellular protein modification process	gi|590675376|ref|XP_007039430.1|/1.43016e-33/No lysine kinase 10 isoform 1 [Theobroma cacao]
Gh_Sca140089G01	20.06	3.125	-2.68239	0.846445	K00517|1|4e-48|187|ath:AT1G01190|[EC:1.14.-.-];K05280|5|2e-26|115|mtr:MTR_3g025230|flavonoid 3'-monooxygenase [EC:1.14.13.21]	GO:0044464	GO:0016709//oxidoreductase activity, acting on paired donors, with incorporation or reduction of molecular oxygen, NAD(P)H as one donor, and incorporation of one atom of oxygen;GO:0005506//iron ion binding	GO:0008152//metabolic process	gi|590720943|ref|XP_007051469.1|/1.54689e-51/Cytochrome P450, family 78, subfamily A, polypeptide 6 [Theobroma cacao]
Gh_A08G2167	13.24	0.86	-3.94442	0.846291	-	-	-	-	gi|590576614|ref|XP_007013005.1|/7.8171e-11/Uncharacterized protein TCM_037765 [Theobroma cacao]
Gh_Sca106920G01	17.42	2.175	-3.00166	0.846291	-	-	-	-	gi|590658344|ref|XP_007034826.1|/7.53712e-30/Rna-directed dna methylation 1 isoform 1 [Theobroma cacao]
Gh_Sca079182G01	20.48	3.39	-2.59486	0.845753	K15397|1|2e-24|108|gmx:100797855|3-ketoacyl-CoA synthase [EC:2.3.1.-]	GO:0044464	GO:0016747//transferase activity, transferring acyl groups other than amino-acyl groups	GO:0006631//fatty acid metabolic process	gi|482679594|gb|AGK30005.1|/7.6915e-27/3-ketoacyl-CoA synthase [Gossypium raimondii]
Gh_Sca154427G01	1.12	14.27	3.67141	0.845608	K04043|1|1e-43|172|rcu:RCOM_0817860|molecular chaperone DnaK	GO:0043231//intracellular membrane-bounded organelle	GO:0005515//protein binding;GO:0016628//oxidoreductase activity, acting on the CH-CH group of donors, NAD or NADP as acceptor;GO:0032559	GO:0050896//response to stimulus;GO:0044267//cellular protein metabolic process	gi|590706357|ref|XP_007047700.1|/3.36413e-43/Mitochondrial HSO70 2 [Theobroma cacao]
Gh_D08G1025	23.795	81.69	1.7795	0.845472	K07374|1|2e-25|111|mtr:MTR_4g097830|tubulin alpha	-	-	-	gi|721751147|gb|AIX10966.1|/7.86575e-24/tubulin [Galtonia saundersiae]
Gh_Sca167061G01	26.195	5.5	-2.25179	0.845446	K00924|1|4e-06|47.8|ath:AT1G75820|[EC:2.7.1.-]	GO:0031224//intrinsic component of membrane	GO:0004702//receptor signaling protein serine/threonine kinase activity;GO:0016628//oxidoreductase activity, acting on the CH-CH group of donors, NAD or NADP as acceptor;GO:0032559	GO:0006464//cellular protein modification process	gi|590680895|ref|XP_007040964.1|/3.81615e-26/Leucine-rich receptor-like protein kinase family protein [Theobroma cacao]
Gh_A02G1729	565.265	174.7	-1.69405	0.845395	K08235|1|1e-143|507|pop:POPTR_572886|xyloglucan:xyloglucosyl transferase [EC:2.4.1.207]	GO:0005576//extracellular region;GO:0030312//external encapsulating structure	GO:0016798//hydrolase activity, acting on glycosyl bonds;GO:0016758//transferase activity, transferring hexosyl groups	GO:0044042//glucan metabolic process	gi|590656126|ref|XP_007034180.1|/3.70746e-158/Xyloglucan endotransglucosylase/hydrolase 16 [Theobroma cacao]
Gh_D11G2440	88.42	26.395	-1.74411	0.844363	K14724|1|5e-149|525|sbi:SORBI_05g025700|solute carrier family 9 (sodium/hydrogen exchanger), member 8	-	GO:0015299//solute:proton antiporter activity	GO:0006812//cation transport	gi|22902099|gb|AAM54141.2|AF515632_1/0/Na/H antiporter [Gossypium hirsutum]
Gh_D01G1064	5.275	0.01	-9.04303	0.844286	-	-	-	-	gi|567882157|ref|XP_006433637.1|/3.63494e-08/hypothetical protein CICLE_v10003023mg [Citrus clementina]
Gh_Sca115018G01	25.675	5.475	-2.22943	0.84426	-	-	-	-	gi|590689753|ref|XP_007043316.1|/1.05312e-20/Mitogen-activated protein kinase kinase kinase 7 [Theobroma cacao]
Gh_A06G0028	3.91	21.455	2.45607	0.84403	K03000|1|9e-30|126|ath:AT3G25940|DNA-directed RNA polymerase I subunit RPA12	-	GO:0003676//nucleic acid binding	GO:0006351//transcription, DNA-templated	gi|590594435|ref|XP_007017850.1|/4.02933e-52/TFIIB zinc-binding protein, putative [Theobroma cacao]
Gh_D06G1750	26.53	5.885	-2.17251	0.843936	-	-	-	-	gi|590561508|ref|XP_007008830.1|/7.41498e-46/Senescence associated gene 20, putative [Theobroma cacao]
Gh_Sca174744G01	31.03	102	1.71683	0.843808	-	-	-	-	-
Gh_Sca090242G01	5.255	0.01	-9.03755	0.843697	-	-	-	-	-
Gh_Sca009741G01	2845.73	912.72	-1.64055	0.842989	-	-	-	-	gi|565396033|ref|XP_006363638.1|/2.24408e-26/PREDICTED: uncharacterized protein LOC102601005 [Solanum tuberosum]
Gh_Sca009984G01	2845.73	912.72	-1.64055	0.842989	-	-	-	-	gi|565396033|ref|XP_006363638.1|/2.24408e-26/PREDICTED: uncharacterized protein LOC102601005 [Solanum tuberosum]
Gh_D06G0931	1936.24	620.86	-1.64092	0.84298	-	-	-	-	gi|658025511|ref|XP_008348155.1|/5.53052e-32/PREDICTED: lysosomal alpha-mannosidase-like [Malus domestica]
Gh_A03G0803	14.005	49.545	1.8228	0.842878	K05929|1|0.0|857|rcu:RCOM_0161380|phosphoethanolamine N-methyltransferase [EC:2.1.1.103]	GO:0044424	GO:0008170//N-methyltransferase activity;GO:0016410//N-acyltransferase activity	GO:0048868//pollen tube development;GO:0006498;GO:0048229//gametophyte development;GO:0046470//phosphatidylcholine metabolic process;GO:0006730//one-carbon metabolic process;GO:0019695//choline metabolic process;GO:0009791//post-embryonic development;GO:0000904//cell morphogenesis involved in differentiation	gi|159895667|gb|ABX10444.1|/0/phosphoethanolamine N-methyltransferase [Gossypium hirsutum]
Gh_A04G1018	65.06	205.67	1.66049	0.84281	K02980|1|6e-28|120|pop:POPTR_642082|small subunit ribosomal protein S29e	-	-	-	gi|590687259|ref|XP_007042613.1|/7.01459e-28/Ribosomal protein S14p/S29e family protein [Theobroma cacao]
Gh_A06G1111	37.205	9.715	-1.93721	0.842793	K00422|1|7e-144|509|vvi:100256583|polyphenol oxidase [EC:1.10.3.1]	-	-	-	gi|442539484|gb|AGC54425.1|/0/polyphenol oxidase 1 [Gossypium hirsutum]
Gh_A05G2828	302.375	96.505	-1.64766	0.842767	-	-	-	-	gi|303291416|ref|XP_003064993.1|/7.77799e-40/predicted protein, partial [Micromonas pusilla CCMP1545]
Gh_A09G2521	78.47	23.83	-1.71936	0.842349	-	-	-	-	gi|702283699|ref|XP_010046011.1|/2.4963e-46/PREDICTED: uncharacterized protein LOC104434852 [Eucalyptus grandis]
Gh_D08G0862	78.47	23.83	-1.71936	0.842349	-	-	-	-	gi|702283699|ref|XP_010046011.1|/2.4963e-46/PREDICTED: uncharacterized protein LOC104434852 [Eucalyptus grandis]
Gh_A07G1692	78.47	23.83	-1.71936	0.842349	-	-	-	-	gi|702283699|ref|XP_010046011.1|/2.4963e-46/PREDICTED: uncharacterized protein LOC104434852 [Eucalyptus grandis]
Gh_Sca010574G01	78.47	23.83	-1.71936	0.842349	-	-	-	-	gi|702283699|ref|XP_010046011.1|/2.4963e-46/PREDICTED: uncharacterized protein LOC104434852 [Eucalyptus grandis]
Gh_Sca004811G01	78.47	23.83	-1.71936	0.842349	-	-	-	-	gi|702283699|ref|XP_010046011.1|/2.4963e-46/PREDICTED: uncharacterized protein LOC104434852 [Eucalyptus grandis]
Gh_Sca004811G03	78.47	23.83	-1.71936	0.842349	-	-	-	-	gi|702283699|ref|XP_010046011.1|/2.4963e-46/PREDICTED: uncharacterized protein LOC104434852 [Eucalyptus grandis]
Gh_A09G2517	78.47	23.83	-1.71936	0.842349	-	-	-	-	gi|702283699|ref|XP_010046011.1|/2.4963e-46/PREDICTED: uncharacterized protein LOC104434852 [Eucalyptus grandis]
Gh_Sca004992G01	78.47	23.83	-1.71936	0.842349	-	-	-	-	gi|702283699|ref|XP_010046011.1|/2.4963e-46/PREDICTED: uncharacterized protein LOC104434852 [Eucalyptus grandis]
Gh_A12G0770	78.47	23.83	-1.71936	0.842349	-	-	-	-	gi|702283699|ref|XP_010046011.1|/2.4963e-46/PREDICTED: uncharacterized protein LOC104434852 [Eucalyptus grandis]
Gh_Sca004811G02	78.47	23.83	-1.71936	0.842349	-	-	-	-	gi|702283699|ref|XP_010046011.1|/2.4963e-46/PREDICTED: uncharacterized protein LOC104434852 [Eucalyptus grandis]
Gh_Sca005000G03	78.47	23.83	-1.71936	0.842349	-	-	-	-	gi|702283699|ref|XP_010046011.1|/2.4963e-46/PREDICTED: uncharacterized protein LOC104434852 [Eucalyptus grandis]
Gh_A05G3631	78.47	23.83	-1.71936	0.842349	-	-	-	-	gi|702283699|ref|XP_010046011.1|/2.4963e-46/PREDICTED: uncharacterized protein LOC104434852 [Eucalyptus grandis]
Gh_Sca005977G01	78.47	23.83	-1.71936	0.842349	-	-	-	-	gi|702283699|ref|XP_010046011.1|/2.4963e-46/PREDICTED: uncharacterized protein LOC104434852 [Eucalyptus grandis]
Gh_Sca005318G01	78.47	23.83	-1.71936	0.842349	-	-	-	-	gi|702283699|ref|XP_010046011.1|/2.4963e-46/PREDICTED: uncharacterized protein LOC104434852 [Eucalyptus grandis]
Gh_Sca005094G01	78.47	23.83	-1.71936	0.842349	-	-	-	-	gi|702283699|ref|XP_010046011.1|/2.4963e-46/PREDICTED: uncharacterized protein LOC104434852 [Eucalyptus grandis]
Gh_A05G2835	78.47	23.83	-1.71936	0.842349	-	-	-	-	gi|702283699|ref|XP_010046011.1|/2.4963e-46/PREDICTED: uncharacterized protein LOC104434852 [Eucalyptus grandis]
Gh_A07G1689	78.47	23.83	-1.71936	0.842349	-	-	-	-	gi|702283699|ref|XP_010046011.1|/2.4963e-46/PREDICTED: uncharacterized protein LOC104434852 [Eucalyptus grandis]
Gh_D05G3129	78.47	23.83	-1.71936	0.842349	-	-	-	-	gi|702283699|ref|XP_010046011.1|/2.4963e-46/PREDICTED: uncharacterized protein LOC104434852 [Eucalyptus grandis]
Gh_A05G3626	78.47	23.83	-1.71936	0.842349	-	-	-	-	gi|702283699|ref|XP_010046011.1|/2.4963e-46/PREDICTED: uncharacterized protein LOC104434852 [Eucalyptus grandis]
Gh_A05G2830	78.47	23.83	-1.71936	0.842349	-	-	-	-	gi|702283699|ref|XP_010046011.1|/2.4963e-46/PREDICTED: uncharacterized protein LOC104434852 [Eucalyptus grandis]
Gh_A08G0661	78.47	23.83	-1.71936	0.842349	-	-	-	-	gi|702283699|ref|XP_010046011.1|/2.4963e-46/PREDICTED: uncharacterized protein LOC104434852 [Eucalyptus grandis]
Gh_A09G2520	78.47	23.83	-1.71936	0.842349	-	-	-	-	gi|702283699|ref|XP_010046011.1|/2.4963e-46/PREDICTED: uncharacterized protein LOC104434852 [Eucalyptus grandis]
Gh_A07G1695	78.47	23.83	-1.71936	0.842349	-	-	-	-	gi|702283699|ref|XP_010046011.1|/2.4963e-46/PREDICTED: uncharacterized protein LOC104434852 [Eucalyptus grandis]
Gh_D06G0477	78.47	23.83	-1.71936	0.842349	-	-	-	-	gi|702283699|ref|XP_010046011.1|/2.4963e-46/PREDICTED: uncharacterized protein LOC104434852 [Eucalyptus grandis]
Gh_Sca009781G02	78.47	23.83	-1.71936	0.842349	-	-	-	-	gi|702283699|ref|XP_010046011.1|/2.4963e-46/PREDICTED: uncharacterized protein LOC104434852 [Eucalyptus grandis]
Gh_Sca005148G02	78.47	23.83	-1.71936	0.842349	-	-	-	-	gi|702283699|ref|XP_010046011.1|/2.4963e-46/PREDICTED: uncharacterized protein LOC104434852 [Eucalyptus grandis]
Gh_D05G3132	78.47	23.83	-1.71936	0.842349	-	-	-	-	gi|702283699|ref|XP_010046011.1|/2.4963e-46/PREDICTED: uncharacterized protein LOC104434852 [Eucalyptus grandis]
Gh_Sca011757G01	78.47	23.83	-1.71936	0.842349	-	-	-	-	gi|702283699|ref|XP_010046011.1|/2.4963e-46/PREDICTED: uncharacterized protein LOC104434852 [Eucalyptus grandis]
Gh_A05G2836	78.47	23.83	-1.71936	0.842349	-	-	-	-	gi|702283699|ref|XP_010046011.1|/2.4963e-46/PREDICTED: uncharacterized protein LOC104434852 [Eucalyptus grandis]
Gh_Sca009787G01	78.47	23.83	-1.71936	0.842349	-	-	-	-	gi|702283699|ref|XP_010046011.1|/2.4963e-46/PREDICTED: uncharacterized protein LOC104434852 [Eucalyptus grandis]
Gh_Sca018899G01	78.47	23.83	-1.71936	0.842349	-	-	-	-	gi|702283699|ref|XP_010046011.1|/2.4963e-46/PREDICTED: uncharacterized protein LOC104434852 [Eucalyptus grandis]
Gh_Sca004807G03	78.47	23.83	-1.71936	0.842349	-	-	-	-	gi|702283699|ref|XP_010046011.1|/2.4963e-46/PREDICTED: uncharacterized protein LOC104434852 [Eucalyptus grandis]
Gh_Sca006653G01	78.47	23.83	-1.71936	0.842349	-	-	-	-	gi|702283699|ref|XP_010046011.1|/2.4963e-46/PREDICTED: uncharacterized protein LOC104434852 [Eucalyptus grandis]
Gh_D05G3133	78.47	23.83	-1.71936	0.842349	-	-	-	-	gi|702283699|ref|XP_010046011.1|/2.4963e-46/PREDICTED: uncharacterized protein LOC104434852 [Eucalyptus grandis]
Gh_D12G1089	78.47	23.83	-1.71936	0.842349	-	-	-	-	gi|702283699|ref|XP_010046011.1|/2.4963e-46/PREDICTED: uncharacterized protein LOC104434852 [Eucalyptus grandis]
Gh_Sca010574G02	78.47	23.83	-1.71936	0.842349	-	-	-	-	gi|702283699|ref|XP_010046011.1|/2.4963e-46/PREDICTED: uncharacterized protein LOC104434852 [Eucalyptus grandis]
Gh_A05G3630	78.47	23.83	-1.71936	0.842349	-	-	-	-	gi|702283699|ref|XP_010046011.1|/2.4963e-46/PREDICTED: uncharacterized protein LOC104434852 [Eucalyptus grandis]
Gh_Sca008368G01	78.47	23.83	-1.71936	0.842349	-	-	-	-	gi|702283699|ref|XP_010046011.1|/2.4963e-46/PREDICTED: uncharacterized protein LOC104434852 [Eucalyptus grandis]
Gh_Sca080651G01	15.085	1.59	-3.24602	0.842213	-	-	GO:0017111//nucleoside-triphosphatase activity	-	gi|590603386|ref|XP_007019995.1|/1.52172e-19/ATP-binding casette family G25 [Theobroma cacao]
Gh_Sca129338G01	113.45	35.76	-1.66564	0.842042	-	-	-	-	gi|669030175|emb|CDM84612.1|/1.3339e-23/unnamed protein product [Triticum aestivum]
Gh_A06G0188	112.555	35.49	-1.66515	0.842025	K09422|1|1e-78|290|vvi:100233128|myb proto-oncogene protein, plant	-	-	-	gi|566201983|ref|XP_006374871.1|/8.10153e-88/hypothetical protein POPTR_0014s02260g [Populus trichocarpa]
Gh_A10G1744	47.875	13.655	-1.80984	0.841897	K00517|1|8e-173|605|ath:AT3G56630|[EC:1.14.-.-];K13407|3|2e-125|447|pop:POPTR_588365|cytochrome P450, family 94, subfamily A, polypeptide 1 (fatty acid omega-hydroxylase) [EC:1.14.-.-]	-	GO:0016712//oxidoreductase activity, acting on paired donors, with incorporation or reduction of molecular oxygen, reduced flavin or flavoprotein as one donor, and incorporation of one atom of oxygen;GO:0005506//iron ion binding	GO:0008152//metabolic process	gi|590567544|ref|XP_007010545.1|/0/Cytochrome P450, putative [Theobroma cacao]
Gh_A02G1336	165.875	52.945	-1.64753	0.84182	-	-	-	-	gi|590638805|ref|XP_007029494.1|/4.08247e-44/Uncharacterized protein TCM_025370 [Theobroma cacao]
Gh_D11G3475	5.195	0.01	-9.02098	0.841701	K01183|1|7e-123|438|pop:POPTR_831333|chitinase [EC:3.2.1.14]	-	GO:0016798//hydrolase activity, acting on glycosyl bonds	GO:0006950//response to stress;GO:0000272//polysaccharide catabolic process	gi|590702077|ref|XP_007046548.1|/1.18405e-144/Basic chitinase [Theobroma cacao]
Gh_D13G1488	620.645	201.605	-1.62224	0.841675	K03113|1|3e-58|220|pop:POPTR_730341|translation initiation factor 1	-	GO:0008135//translation factor activity, nucleic acid binding	GO:0006412//translation	gi|590607599|ref|XP_007021029.1|/8.25417e-58/Translation initiation factor SUI1 family protein [Theobroma cacao]
Gh_A12G0470	2.305	16.71	2.85787	0.841146	K01937|1|0.0|923|pop:POPTR_711917|CTP synthase [EC:6.3.4.2]	-	GO:0016879//ligase activity, forming carbon-nitrogen bonds	GO:0006220//pyrimidine nucleotide metabolic process	gi|590680856|ref|XP_007040953.1|/0/CTP synthase family protein isoform 1 [Theobroma cacao]
Gh_A11G0344	24.195	5.325	-2.18386	0.841086	-	-	-	-	gi|675824106|gb|AIL95863.1|/6.3811e-161/SQUAMOSA promoter binding-like transcription factor [Gossypium hirsutum]
Gh_D05G0463	103.94	32.94	-1.65784	0.841001	K15172|1|5e-27|120|vcn:VOLCADRAFT_106802|transcription elongation factor SPT5	-	-	-	gi|590573793|ref|XP_007012220.1|/1.47233e-160/Zinc finger C-x8-C-x5-C-x3-H type family protein, putative [Theobroma cacao]
Gh_Sca122485G01	0.01	5.175	9.01542	0.840967	K01757|1|4e-12|67.8|ath:AT1G74010|strictosidine synthase [EC:4.3.3.2]	-	-	-	gi|590586101|ref|XP_007015611.1|/4.90267e-26/Strictosidine synthase-like 3 [Theobroma cacao]
Gh_Sca142710G01	270.555	88.225	-1.61666	0.840967	-	-	-	-	gi|297832702|ref|XP_002884233.1|/1.28174e-21/expressed protein [Arabidopsis lyrata subsp. lyrata]
Gh_D07G0093	16.33	2.095	-2.9625	0.84095	-	-	-	-	gi|590576587|ref|XP_007012998.1|/6.96549e-28/Oxidative stress 3 [Theobroma cacao]
Gh_D01G0545	5.17	0.01	-9.01402	0.840668	-	-	GO:0046872//metal ion binding	-	gi|590608302|ref|XP_007021226.1|/4.687e-53/Ccd1, putative [Theobroma cacao]
Gh_D06G0184	84.845	26.74	-1.66583	0.840591	K09422|1|4e-79|292|vvi:100233128|myb proto-oncogene protein, plant	-	-	-	gi|566201983|ref|XP_006374871.1|/2.58832e-86/hypothetical protein POPTR_0014s02260g [Populus trichocarpa]
Gh_Sca238213G01	1.385	14.245	3.3625	0.840506	K02541|1|2e-28|122|mtr:MTR_4g096700|minichromosome maintenance protein 3	GO:0043231//intracellular membrane-bounded organelle	GO:0003676//nucleic acid binding;GO:0016462//pyrophosphatase activity;GO:0032559	GO:0006259//DNA metabolic process	gi|590622670|ref|XP_007025112.1|/1.17349e-27/Mini-chromosome maintenance protein MCM3 isoform 2, partial [Theobroma cacao]
Gh_D11G2757	427.74	141.08	-1.60022	0.840233	-	-	-	-	gi|590644206|ref|XP_007031019.1|/3.32422e-62/Drm3-like protein isoform 1 [Theobroma cacao]
Gh_A09G1592	244.96	80.37	-1.60782	0.840173	-	-	-	-	gi|590664637|ref|XP_007036526.1|/1.05602e-52/Uncharacterized protein TCM_012344 [Theobroma cacao]
Gh_Sca135270G01	110.12	35.39	-1.63766	0.84008	K01376|1|3e-15|78.2|osa:4329339|[EC:3.4.22.-];K01373|3|4e-11|64.3|ppp:PHYPADRAFT_209158|cathepsin F [EC:3.4.22.41];K01365|4|1e-08|55.8|smo:SELMODRAFT_183539|cathepsin L [EC:3.4.22.15]	-	GO:0004175//endopeptidase activity	GO:0019538//protein metabolic process	gi|590593794|ref|XP_007017672.1|/1.15889e-22/Papain family cysteine protease [Theobroma cacao]
Gh_D11G0294	24.53	5.66	-2.11567	0.839747	-	-	-	-	gi|698498858|ref|XP_009795307.1|/1.50824e-100/PREDICTED: uncharacterized protein LOC104242030 [Nicotiana sylvestris]
Gh_A10G2323	18.575	3.16	-2.55537	0.839627	-	GO:0044464	-	-	gi|88697586|gb|ABD48785.1|/1.32142e-137/alpha-expansin 1 [Gossypium hirsutum]
Gh_D11G0401	19.615	3.615	-2.43989	0.839542	-	-	-	-	gi|675824106|gb|AIL95863.1|/0/SQUAMOSA promoter binding-like transcription factor [Gossypium hirsutum]
Gh_Sca150317G01	7.185	0.11	-6.02941	0.839167	K14009|1|2e-19|92.0|gmx:100798727|B-cell receptor-associated protein 31	GO:0031224//intrinsic component of membrane;GO:0043231//intracellular membrane-bounded organelle	-	GO:0015031//protein transport	gi|590626295|ref|XP_007026129.1|/2.63496e-27/B-cell receptor-associated 31-like [Theobroma cacao]
Gh_Sca045384G01	0.01	5.13	9.00282	0.839158	K12309|1|5e-14|73.9|ath:AT3G52840|beta-galactosidase [EC:3.2.1.23]	-	GO:0030246//carbohydrate binding;GO:0015925//galactosidase activity;GO:0043167//ion binding	GO:0044238	gi|566150049|ref|XP_006369293.1|/6.77539e-23/beta-galactosidase 1 family protein [Populus trichocarpa]
Gh_D08G2533	128.57	42.305	-1.60365	0.838254	-	-	-	-	gi|590576614|ref|XP_007013005.1|/9.23406e-12/Uncharacterized protein TCM_037765 [Theobroma cacao]
Gh_A11G0343	23.255	5.31	-2.13076	0.838066	K09264|1|3e-35|146|osa:4330328|MADS-box transcription factor, plant	-	GO:0003677//DNA binding	GO:0006351//transcription, DNA-templated	gi|339449551|gb|AEJ76856.1|/1.85568e-108/MADS36 [Gossypium hirsutum]
Gh_D05G0144	31.92	8.465	-1.91488	0.83775	-	-	GO:0003676//nucleic acid binding	-	gi|590578331|ref|XP_007013479.1|/1.89026e-92/Plant-specific transcription factor YABBY family protein isoform 1 [Theobroma cacao]
Gh_Sca175203G01	0.01	5.09	8.99152	0.837742	K03094|1|4e-20|94.4|ath:AT1G75950|S-phase kinase-associated protein 1	GO:0043231//intracellular membrane-bounded organelle;GO:0015630//microtubule cytoskeleton;GO:0031461//cullin-RING ubiquitin ligase complex;GO:0044444;GO:0016020//membrane	GO:0005488//binding	GO:0010038//response to metal ion;GO:0007126//meiotic nuclear division;GO:0019941//modification-dependent protein catabolic process;GO:0000087//mitotic M phase;GO:0000018//regulation of DNA recombination	gi|674919641|emb|CDY13521.1|/7.64532e-19/BnaC02g23320D [Brassica napus]
Gh_D06G1042	0.01	5.085	8.9901	0.837742	-	-	-	-	gi|590572515|ref|XP_007011873.1|/5.39985e-33/SPX domain-containing protein 2 [Theobroma cacao]
Gh_Sca151172G01	5.775	24.245	2.06979	0.837725	K03940|1|1e-23|106|bdi:100827781|NADH dehydrogenase (ubiquinone) Fe-S protein 7 [EC:1.6.5.3 1.6.99.3]	GO:0043231//intracellular membrane-bounded organelle	GO:0046872//metal ion binding;GO:0051536//iron-sulfur cluster binding;GO:0016651//oxidoreductase activity, acting on NAD(P)H	GO:0008152//metabolic process	gi|224035581|gb|ACN36866.1|/3.40072e-22/unknown [Zea mays]
Gh_Sca195774G01	5.055	22.64	2.16309	0.837716	K01792|1|1e-27|119|vvi:100259893|glucose-6-phosphate 1-epimerase [EC:5.1.3.15]	-	GO:0005488//binding;GO:0003824//catalytic activity	GO:0044238	gi|645234277|ref|XP_008223738.1|/1.17677e-27/PREDICTED: putative glucose-6-phosphate 1-epimerase [Prunus mume]
Gh_A11G0755	23.43	5.435	-2.10801	0.837648	K09264|1|3e-30|129|aly:ARALYDRAFT_486333|MADS-box transcription factor, plant	-	-	-	gi|327081057|gb|AEA29618.1|/2.1596e-97/SOC1 protein [Gossypium hirsutum]
Gh_A13G2296	20.675	4.21	-2.296	0.837537	-	-	-	-	gi|590575732|ref|XP_007012770.1|/4.06245e-20/Uncharacterized protein TCM_037619 [Theobroma cacao]
Gh_A11G0589	53.285	16.55	-1.6869	0.837315	-	-	-	-	gi|573017166|gb|AHF72745.1|/2.23896e-71/cold-circadian (cold circadian rhythm-RNA binding)-like protein [Gossypium hirsutum]
Gh_A09G0910	29.375	89.41	1.60585	0.837298	-	-	-	-	gi|643725299|gb|KDP34402.1|/1.6112e-21/hypothetical protein JCGZ_12683 [Jatropha curcas]
Gh_A01G1519	32.705	8.895	-1.87844	0.837272	-	-	-	-	gi|590682698|ref|XP_007041415.1|/0/Gb:AAC34331.1 [Theobroma cacao]
Gh_D12G2188	14.535	1.665	-3.12594	0.837255	K01051|1|5e-16|82.4|aly:ARALYDRAFT_478847|pectinesterase [EC:3.1.1.11];K02355|2|5e-16|82.4|vvi:100257414|elongation factor G	-	-	-	gi|590677193|ref|XP_007039952.1|/2.40692e-76/Plant invertase/pectin methylesterase inhibitor superfamily protein [Theobroma cacao]
Gh_D05G2493	19.61	3.87	-2.34118	0.83723	K13448|1|2e-06|48.5|pop:POPTR_711309|calcium-binding protein CML	-	-	-	gi|590592369|ref|XP_007017260.1|/7.17952e-25/Uncharacterized protein TCM_033853 [Theobroma cacao]
Gh_D10G2341	21.145	4.455	-2.24682	0.83711	K06694|1|1e-10|66.6|sbi:SORBI_01g007540|26S proteasome non-ATPase regulatory subunit 10	-	-	-	gi|590563894|ref|XP_007009501.1|/6.70271e-120/Ankyrin repeat-containing protein, putative [Theobroma cacao]
Gh_Sca020109G01	5.06	0.01	-8.98299	0.83676	K00924|1|4e-06|47.8|osa:4342410|[EC:2.7.1.-]	-	-	-	gi|590720879|ref|XP_007051451.1|/1.78142e-07/CBL-interacting protein kinase 9 [Theobroma cacao]
Gh_D03G1529	65.79	21.105	-1.64028	0.836735	-	-	GO:0005488//binding	-	gi|89258500|gb|ABD65463.1|/2.28551e-71/DNA binding/zinc ion binding protein [Gossypium hirsutum]
Gh_A08G2184	65.44	21.05	-1.63635	0.836684	-	-	-	-	gi|590576161|ref|XP_007012886.1|/4.04077e-121/Effector of transcription2, putative [Theobroma cacao]
Gh_Sca080902G01	5.05	0.01	-8.98014	0.836411	-	-	GO:0008168//methyltransferase activity	GO:0019637//organophosphate metabolic process	gi|590616194|ref|XP_007023437.1|/6.11121e-24/Phospholipid N-methyltransferase [Theobroma cacao]
Gh_Sca155509G01	5.055	0.01	-8.98157	0.836411	K02995|1|5e-46|180|pop:POPTR_815751|small subunit ribosomal protein S8e	GO:0030529//ribonucleoprotein complex	GO:0005198//structural molecule activity	GO:0010467//gene expression	gi|566153216|ref|XP_006369983.1|/1.80608e-44/hypothetical protein POPTR_0001s37140g [Populus trichocarpa]
Gh_A12G0995	11.74	39.89	1.76459	0.83624	-	GO:0031224//intrinsic component of membrane	-	-	gi|590721494|ref|XP_007051629.1|/7.34073e-22/Arabinogalactan protein 20 [Theobroma cacao]
Gh_Sca126552G01	9.085	0.295	-4.9447	0.836214	K04371|1|2e-42|168|aly:ARALYDRAFT_353194|extracellular signal-regulated kinase 1/2 [EC:2.7.11.24];K08293|2|5e-42|167|ath:AT2G18170|mitogen-activated protein kinase [EC:2.7.11.24]	-	GO:0004702//receptor signaling protein serine/threonine kinase activity;GO:0032559	GO:0006464//cellular protein modification process;GO:0048511//rhythmic process;GO:0023052//signaling;GO:0000302//response to reactive oxygen species	gi|641852153|gb|KDO71018.1|/5.37474e-41/hypothetical protein CISIN_1g017909mg [Citrus sinensis]
Gh_A13G0545	5.025	0.01	-8.97298	0.835694	-	GO:0043231//intracellular membrane-bounded organelle	GO:0004033//aldo-keto reductase (NADP) activity	GO:0008152//metabolic process	gi|698521609|ref|XP_009757611.1|/1.16506e-47/PREDICTED: uncharacterized oxidoreductase At1g06690, chloroplastic [Nicotiana sylvestris]
Gh_D05G1316	5.025	0.01	-8.97298	0.835694	-	GO:0043231//intracellular membrane-bounded organelle	GO:0004033//aldo-keto reductase (NADP) activity	GO:0008152//metabolic process	gi|698521609|ref|XP_009757611.1|/1.16506e-47/PREDICTED: uncharacterized oxidoreductase At1g06690, chloroplastic [Nicotiana sylvestris]
Gh_A09G2021	28.365	7.405	-1.93754	0.835481	-	-	-	-	-
Gh_Sca095429G01	29.68	7.93	-1.9041	0.835404	-	-	GO:0005488//binding	-	gi|590593169|ref|XP_007017487.1|/3.47139e-27/C2H2-like zinc finger protein [Theobroma cacao]
Gh_Sca080552G01	1.69	14.185	3.06927	0.83537	-	-	-	-	gi|590714589|ref|XP_007049956.1|/4.83871e-45/CLIP-associated protein isoform 5 [Theobroma cacao]
Gh_D06G1669	0.01	5.02	8.97154	0.835293	K05857|1|4e-20|94.4|vvi:100255373|phosphatidylinositol phospholipase C, delta [EC:3.1.4.11]	-	-	-	gi|590587977|ref|XP_007016097.1|/6.59546e-23/Phosphatidylinositol-speciwc phospholipase C4 [Theobroma cacao]
Gh_A04G1100	0.01	5.025	8.97298	0.835293	-	GO:0034399//nuclear periphery	GO:0005506//iron ion binding;GO:0022892	GO:0050896//response to stimulus;GO:0071941;GO:0015669	gi|62548111|gb|AAX86687.1|/1.05697e-86/non-symbiotic hemoglobin protein [Gossypium hirsutum]
Gh_A09G0086	58.35	18.84	-1.63093	0.834952	-	-	-	-	gi|590650894|ref|XP_007032759.1|/4.53104e-116/ABI five binding protein 3, putative [Theobroma cacao]
Gh_Sca227577G01	0.01	5.015	8.97011	0.834909	-	-	-	-	-
Gh_Sca068087G01	4.995	0.01	-8.96434	0.834465	-	-	-	-	gi|590675548|ref|XP_007039479.1|/2.67527e-40/PLATZ transcription factor family protein isoform 1 [Theobroma cacao]
Gh_A07G1696	1972.48	668.12	-1.56183	0.834465	-	-	-	-	gi|702283699|ref|XP_010046011.1|/7.10104e-57/PREDICTED: uncharacterized protein LOC104434852 [Eucalyptus grandis]
Gh_Sca110300G01	4.995	0.01	-8.96434	0.834465	K00696|1|1e-28|122|vvi:100241955|sucrose-phosphate synthase [EC:2.4.1.14]	-	GO:0035251//UDP-glucosyltransferase activity	GO:0005984//disaccharide metabolic process	gi|590578665|ref|XP_007013574.1|/1.3862e-28/Sucrose phosphate synthase 1F [Theobroma cacao]
Gh_A10G0855	23.475	5.8	-2.017	0.834431	-	GO:0043231//intracellular membrane-bounded organelle	GO:0003676//nucleic acid binding	-	gi|590703590|ref|XP_007046916.1|/1.46311e-25/RAD-like 6 [Theobroma cacao]
Gh_A06G0193	13.36	1.375	-3.28042	0.834354	-	-	-	-	gi|590597324|ref|XP_007018578.1|/6.59812e-10/Uncharacterized protein TCM_034761 [Theobroma cacao]
Gh_Sca083576G01	1.86	14.535	2.96616	0.834124	K10908|1|4e-24|107|rcu:RCOM_1466350|DNA-directed RNA polymerase, mitochondrial [EC:2.7.7.6]	-	GO:0003676//nucleic acid binding;GO:0034062//RNA polymerase activity	GO:0003006//developmental process involved in reproduction;GO:0010467//gene expression;GO:0000904//cell morphogenesis involved in differentiation	gi|590698461|ref|XP_007045723.1|/2.083e-24/DNA-directed RNA polymerase isoform 3 [Theobroma cacao]
Gh_D05G1684	19.73	4.19	-2.23537	0.833732	-	-	-	-	gi|119888002|gb|ABM05953.1|/8.0611e-47/proline-rich protein [Gossypium hirsutum]
Gh_Sca185620G01	53.835	160.025	1.57168	0.833697	K13379|1|2e-24|108|gmx:100816315|reversibly glycosylated polypeptide / UDP-arabinopyranose mutase [EC:2.4.1.- 5.4.99.30]	GO:0044459;GO:0030312//external encapsulating structure	GO:0035251//UDP-glucosyltransferase activity	GO:0045229//external encapsulating structure organization;GO:0009250//glucan biosynthetic process	gi|590668918|ref|XP_007037627.1|/3.19571e-25/Reversibly glycosylated polypeptide 3 [Theobroma cacao]
Gh_Sca175099G01	24.735	74.01	1.58117	0.833126	K02960|1|5e-39|157|gmx:100779794|small subunit ribosomal protein S16e	GO:0030529//ribonucleoprotein complex	GO:0005198//structural molecule activity	GO:0010467//gene expression	gi|1173209|sp|P46293.1|RS16_GOSHI/1.9741e-38/RecName: Full=40S ribosomal protein S16 [Gossypium hirsutum]
Gh_A11G1313	0.01	4.955	8.95274	0.832801	-	-	-	-	gi|590713341|ref|XP_007049616.1|/3.62039e-45/Stomagen [Theobroma cacao]
Gh_A05G3949	77.965	227.175	1.54291	0.831812	-	GO:0005576//extracellular region;GO:0030312//external encapsulating structure	GO:0016209//antioxidant activity;GO:0046914//transition metal ion binding;GO:0004871//signal transducer activity;GO:0003824//catalytic activity	GO:0009755//hormone-mediated signaling pathway;GO:0008152//metabolic process	gi|119657105|gb|ABL86677.1|/1.10203e-81/GLP3 [Gossypium barbadense]
Gh_Sca014836G01	2758.64	963.87	-1.51705	0.831812	-	-	-	-	gi|674913387|emb|CDY19789.1|/1.30469e-34/BnaA09g04420D [Brassica napus]
Gh_A08G0217	4.93	0.01	-8.94544	0.831428	K06210|1|5e-103|371|gmx:100793809|nicotinamide mononucleotide adenylyltransferase [EC:2.7.7.1 2.7.7.18]	-	-	-	gi|590605463|ref|XP_007020492.1|/6.34644e-120/Nicotinate/nicotinamide mononucleotide adenyltransferase isoform 1 [Theobroma cacao]
Gh_A10G1332	212.375	73.585	-1.52913	0.831069	-	-	GO:0005488//binding	GO:0051234//establishment of localization;GO:0010876//lipid localization	gi|11095210|gb|AAG29777.1|/3.69628e-53/lipid transfer protein 3 precursor [Gossypium hirsutum]
Gh_D06G1360	13.965	1.835	-2.92796	0.830993	K00422|1|8e-138|489|vvi:100256583|polyphenol oxidase [EC:1.10.3.1]	-	-	-	gi|442539484|gb|AGC54425.1|/0/polyphenol oxidase 1 [Gossypium hirsutum]
Gh_Sca104033G01	11.47	37.115	1.69414	0.83095	K02723|1|8e-31|129|vvi:100252545|photosystem II PsbY protein	GO:0009521;GO:0031224//intrinsic component of membrane	GO:0046914//transition metal ion binding	GO:0044237//cellular metabolic process	gi|590695570|ref|XP_007044927.1|/2.71233e-32/Photosystem II core complex proteins psbY [Theobroma cacao]
Gh_D02G0433	17.895	53.735	1.58631	0.830831	-	-	-	-	gi|119888006|gb|ABM05955.1|/1.85984e-51/proline-rich protein [Gossypium hirsutum]
Gh_Sca089781G01	12.755	1.33	-3.26156	0.83066	-	-	-	-	gi|590675324|ref|XP_007039416.1|/1.37005e-36/Uncharacterized protein isoform 2, partial [Theobroma cacao]
Gh_D12G2461	11.65	37.29	1.67846	0.830566	-	-	-	-	gi|470144907|ref|XP_004308088.1|/1.05389e-20/PREDICTED: uncharacterized protein LOC101293933 [Fragaria vesca subsp. vesca]
Gh_Sca184569G01	4049.51	1427.21	-1.50455	0.830549	-	-	-	-	gi|297832702|ref|XP_002884233.1|/1.51355e-22/expressed protein [Arabidopsis lyrata subsp. lyrata]
Gh_Sca179703G01	4.92	20.525	2.06065	0.830088	-	-	-	-	-
Gh_A10G0226	4.215	18.93	2.16707	0.82973	K13289|1|0.0|745|gmx:100805845|cathepsin A (carboxypeptidase C) [EC:3.4.16.5]	-	-	-	gi|590624841|ref|XP_007025718.1|/0/Serine carboxypeptidase-like 31 [Theobroma cacao]
Gh_D13G2076	23.62	6.07	-1.96024	0.82967	K15172|1|5e-25|113|vcn:VOLCADRAFT_106802|transcription elongation factor SPT5	-	-	-	gi|590576405|ref|XP_007012951.1|/5.64884e-140/Zinc finger C-x8-C-x5-C-x3-H type family protein, putative [Theobroma cacao]
Gh_D10G1707	110.465	38.315	-1.52761	0.829389	-	-	-	GO:0050896//response to stimulus	gi|1170748|sp|P46522.1|LEA5D_GOSHI/3.69041e-45/RecName: Full=Late embryogenesis abundant protein Lea5-D [Gossypium hirsutum]
Gh_Sca185097G01	4.865	0.01	-8.9263	0.82915	-	-	-	-	gi|590715450|ref|XP_007050199.1|/4.73039e-21/Uncharacterized protein isoform 4 [Theobroma cacao]
Gh_A01G2030	37.735	12.05	-1.64687	0.828868	-	-	-	-	gi|720072376|ref|XP_010278348.1|/4.84392e-29/PREDICTED: uncharacterized protein LOC104612586 [Nelumbo nucifera]
Gh_A05G2242	42.18	13.84	-1.60772	0.82886	K09422|1|9e-84|308|vvi:100233128|myb proto-oncogene protein, plant	-	-	-	gi|696739722|gb|AIT52202.1|/2.0343e-92/MYB family protein [Jatropha curcas]
Gh_D06G1400	507.88	182.375	-1.47758	0.828825	-	-	-	GO:0009746;GO:0034285	gi|590624321|ref|XP_007025570.1|/5.0584e-39/Dormancy-associated protein-like 1 isoform 2, partial [Theobroma cacao]
Gh_A09G2281	98.32	276.03	1.48927	0.828791	-	-	-	-	gi|358249354|ref|NP_001240040.1|/1.39247e-20/uncharacterized protein LOC100787787 [Glycine max]
Gh_A10G1787	4.86	0.01	-8.92481	0.828766	-	-	-	-	-
Gh_Sca095802G01	0.01	4.855	8.92333	0.828356	-	-	-	-	gi|700188736|gb|KGN43969.1|/5.58372e-09/hypothetical protein Csa_7G075020 [Cucumis sativus]
Gh_A01G0046	27.9	81.08	1.53908	0.828356	K09522|1|2e-06|48.5|gmx:100806665|DnaJ homolog subfamily C member 2	GO:0043231//intracellular membrane-bounded organelle	GO:0003676//nucleic acid binding	-	gi|590685753|ref|XP_007042186.1|/1.92862e-30/Homeodomain-like superfamily protein [Theobroma cacao]
Gh_D07G0089	0.01	4.855	8.92333	0.828356	K03327|1|0.0|675|rcu:RCOM_1049660|multidrug resistance protein, MATE family	-	GO:0022857//transmembrane transporter activity	GO:0006810//transport	gi|590576659|ref|XP_007013017.1|/0/Multidrug and toxin extrusion protein 2 [Theobroma cacao]
Gh_D11G0400	19.745	4.74	-2.05853	0.828296	K09264|1|3e-39|159|osa:4330328|MADS-box transcription factor, plant	GO:0043231//intracellular membrane-bounded organelle	GO:0003677//DNA binding;GO:0001071//nucleic acid binding transcription factor activity	GO:0006351//transcription, DNA-templated	gi|339449551|gb|AEJ76856.1|/7.681e-110/MADS36 [Gossypium hirsutum]
Gh_A10G1505	1.565	12.965	3.05039	0.828279	-	-	-	GO:0006950//response to stress	gi|354620269|gb|AER29898.1|/2.06123e-84/pCPR10-12 [Gossypium barbadense]
Gh_A07G2241	40.53	13.285	-1.60919	0.828058	-	-	-	-	-
Gh_Sca226494G01	0.01	4.84	8.91886	0.828023	K02698|1|1e-24|109|rcu:RCOM_1091900|photosystem I subunit X	GO:0009521	-	GO:0044237//cellular metabolic process	gi|351722102|ref|NP_001238000.1|/2.85131e-24/uncharacterized protein LOC100527056 [Glycine max]
Gh_Sca142832G01	17.29	3.555	-2.28202	0.827955	-	-	GO:0046872//metal ion binding	-	gi|590608302|ref|XP_007021226.1|/3.73004e-29/Ccd1, putative [Theobroma cacao]
Gh_D10G1003	58.735	19.83	-1.56654	0.827921	K09286|1|2e-29|126|vvi:100252531|EREBP-like factor	-	-	-	gi|641832337|gb|KDO51374.1|/1.47151e-46/hypothetical protein CISIN_1g029817mg [Citrus sinensis]
Gh_D05G1519	216.695	77.52	-1.48303	0.82781	-	-	-	GO:0009746;GO:0034285	gi|590624321|ref|XP_007025570.1|/3.4833e-48/Dormancy-associated protein-like 1 isoform 2, partial [Theobroma cacao]
Gh_Sca277334G01	17.22	3.54	-2.28226	0.827776	-	-	-	-	gi|590702417|ref|XP_007046622.1|/9.87976e-11/Winged-helix DNA-binding transcription factor family protein, putative [Theobroma cacao]
Gh_D08G0414	19.775	4.795	-2.04407	0.827657	K10525|1|9e-76|280|vvi:100257779|allene oxide cyclase [EC:5.3.99.6]	-	-	-	gi|532987734|gb|AGU09699.1|/3.69278e-92/allene oxide cyclase [Gossypium hirsutum]
Gh_A08G2230	32.96	10.205	-1.69144	0.827631	K15172|1|9e-27|119|vcn:VOLCADRAFT_106802|transcription elongation factor SPT5	-	-	-	gi|590573793|ref|XP_007012220.1|/4.25548e-168/Zinc finger C-x8-C-x5-C-x3-H type family protein, putative [Theobroma cacao]
Gh_A10G1350	12.995	39.585	1.607	0.82758	K03945|1|2e-28|122|rcu:RCOM_0126310|NADH dehydrogenase (ubiquinone) 1 alpha subcomplex 1 [EC:1.6.5.3 1.6.99.3]	-	-	-	gi|590653571|ref|XP_007033460.1|/2.87221e-29/NADH dehydrogenase [ubiquinone] 1 alpha subcomplex subunit 1 [Theobroma cacao]
Gh_D10G0005	15.37	2.77	-2.47216	0.82694	-	-	-	-	gi|590616474|ref|XP_007023516.1|/0/Uncharacterized protein TCM_027550 [Theobroma cacao]
Gh_D12G1226	39.54	110.935	1.48833	0.826727	K02977|1|3e-71|265|rcu:RCOM_1344350|small subunit ribosomal protein S27Ae	GO:0030529//ribonucleoprotein complex	GO:0005198//structural molecule activity	GO:0010467//gene expression	gi|73761683|gb|AAZ83341.1|/2.67815e-70/ubiquitin extension protein [Gossypium hirsutum]
Gh_Sca074238G01	24.015	6.58	-1.86778	0.82659	-	-	-	-	gi|590655815|ref|XP_007034093.1|/3.07083e-28/Transducin/WD40 repeat-like superfamily protein isoform 2 [Theobroma cacao]
Gh_A05G1456	4.8	0.01	-8.90689	0.826453	-	-	-	-	gi|590626157|ref|XP_007026087.1|/1.98552e-45/Uncharacterized protein TCM_030232 [Theobroma cacao]
Gh_D03G1382	3.83	17.485	2.1907	0.826146	K00430|1|1e-127|454|pop:POPTR_729244|peroxidase [EC:1.11.1.7]	-	-	-	gi|590591539|ref|XP_007017044.1|/3.71924e-141/Peroxidase 68 [Theobroma cacao]
Gh_A05G2921	17.245	3.72	-2.2128	0.826052	K12135|1|8e-16|83.2|aly:ARALYDRAFT_488429|zinc finger protein CONSTANS	-	-	-	gi|590647712|ref|XP_007031974.1|/2.15486e-153/B-box type zinc finger protein with CCT domain, putative [Theobroma cacao]
Gh_A11G0878	4.69	19.23	2.0357	0.826018	K04506|1|6e-167|584|rcu:RCOM_0718310|E3 ubiquitin-protein ligase SIAH1 [EC:6.3.2.19]	GO:0043231//intracellular membrane-bounded organelle	GO:0046914//transition metal ion binding;GO:0019787//small conjugating protein transferase activity	GO:0019941//modification-dependent protein catabolic process;GO:0032501//multicellular organismal process;GO:0032446//protein modification by small protein conjugation	gi|590721192|ref|XP_007051539.1|/3.03005e-175/RING/U-box and TRAF-like domains isoform 1 [Theobroma cacao]
Gh_D13G1051	18.815	4.48	-2.07031	0.825924	-	-	-	-	-
Gh_D09G1681	281.66	103.165	-1.449	0.825754	-	-	-	-	gi|590664637|ref|XP_007036526.1|/4.28739e-54/Uncharacterized protein TCM_012344 [Theobroma cacao]
Gh_A09G2524	125.28	45.225	-1.46996	0.82572	-	-	-	-	gi|449506608|ref|XP_004162796.1|/6.13145e-08/PREDICTED: uncharacterized protein LOC101232191 [Cucumis sativus]
Gh_Sca131179G01	4.775	0.01	-8.89936	0.825464	-	-	GO:0016874//ligase activity	-	gi|590595356|ref|XP_007018033.1|/3.48569e-27/Plant U-Box 15, putative [Theobroma cacao]
Gh_A03G0003	19.81	57.62	1.54034	0.825242	-	-	-	-	-
Gh_A05G1352	301.625	111.03	-1.44181	0.825063	-	-	-	GO:0009746;GO:0034285	gi|590624321|ref|XP_007025570.1|/1.56358e-48/Dormancy-associated protein-like 1 isoform 2, partial [Theobroma cacao]
Gh_A10G0670	11.61	35.38	1.60757	0.824568	K08234|1|5e-10|62.0|cre:CHLREDRAFT_143257|glyoxylase I family protein	-	GO:0003824//catalytic activity	-	gi|590617718|ref|XP_007023869.1|/2.58215e-81/Lactoylglutathione lyase / glyoxalase I family protein [Theobroma cacao]
Gh_A05G1053	16.985	3.735	-2.18508	0.8245	K02265|1|2e-20|59.7|rcu:RCOM_0897910|cytochrome c oxidase subunit 5b	GO:0031967	GO:0015002//heme-copper terminal oxidase activity	-	gi|590617999|ref|XP_007023938.1|/2.49441e-22/Rubredoxin-like superfamily protein [Theobroma cacao]
Gh_D08G2596	89.97	32.38	-1.47434	0.824167	K15172|1|9e-27|119|vcn:VOLCADRAFT_106802|transcription elongation factor SPT5	-	-	-	gi|590573793|ref|XP_007012220.1|/1.15888e-165/Zinc finger C-x8-C-x5-C-x3-H type family protein, putative [Theobroma cacao]
Gh_D01G0112	21.95	5.865	-1.90402	0.823954	K00430|1|1e-129|461|rcu:RCOM_1182920|peroxidase [EC:1.11.1.7]	-	-	-	gi|345104367|gb|AEN71005.1|/3.18115e-140/bacterial-induced peroxidase [Gossypium davidsonii]
Gh_A08G2464	0.01	4.74	8.88874	0.823774	-	-	-	-	gi|590713008|ref|XP_007049521.1|/8.5078e-42/Formin isoform 2 [Theobroma cacao]
Gh_A13G2310	24.57	7.05	-1.8012	0.823732	-	-	-	-	gi|566168545|ref|XP_006382257.1|/5.70154e-14/hypothetical protein POPTR_0005s00400g [Populus trichocarpa]
Gh_D05G3907	59	20.715	-1.51004	0.823561	K14497|1|5e-141|499|vvi:100255251|protein phosphatase 2C [EC:3.1.3.16]	-	GO:0016787//hydrolase activity	-	gi|590588895|ref|XP_007016311.1|/0/Highly ABA-induced PP2C gene 2 isoform 1 [Theobroma cacao]
Gh_D06G0517	37.855	12.665	-1.57964	0.82345	-	GO:0009536//plastid	-	-	gi|357436101|ref|XP_003588326.1|/1.41817e-67/ATP synthase subunit alpha [Medicago truncatula]
Gh_Sca130139G01	13.81	2.29	-2.59229	0.82316	-	-	-	-	gi|590679252|ref|XP_007040528.1|/2.55383e-62/Uncharacterized protein isoform 1 [Theobroma cacao]
Gh_D01G1102	16.355	3.485	-2.2305	0.823083	-	-	-	-	gi|590681076|ref|XP_007041011.1|/0/Fimbriata [Theobroma cacao]
Gh_D06G0690	3.24	15.84	2.28951	0.823032	K00469|1|3e-151|532|rcu:RCOM_1048680|inositol oxygenase [EC:1.13.99.1]	GO:0044424	GO:0046914//transition metal ion binding;GO:0016701//oxidoreductase activity, acting on single donors with incorporation of molecular oxygen	GO:0006020//inositol metabolic process	gi|590576421|ref|XP_007012955.1|/1.69791e-167/Myo-inositol oxygenase 2 isoform 1 [Theobroma cacao]
Gh_D07G1944	15.765	3.22	-2.29159	0.822836	K08065|1|1e-51|199|gmx:100813169|nuclear transcription Y subunit beta;K02326|4|1e-09|60.1|smo:SELMODRAFT_115079|DNA polymerase epsilon subunit 3 [EC:2.7.7.7]	GO:0043231//intracellular membrane-bounded organelle	GO:0003677//DNA binding	GO:0006351//transcription, DNA-templated	gi|590712355|ref|XP_007049366.1|/1.23157e-61/Nuclear transcription factor Y subunit B-3 [Theobroma cacao]
Gh_D05G1913	23.69	6.75	-1.81132	0.822793	K09422|1|3e-46|183|sbi:SORBI_02g013010|myb proto-oncogene protein, plant	-	-	-	gi|590592705|ref|XP_007017355.1|/4.5729e-73/Myb domain protein 77 [Theobroma cacao]
Gh_D05G0715	15.89	3.295	-2.26977	0.822605	-	-	-	-	gi|590584456|ref|XP_007015182.1|/1.04352e-19/Polygalacturonase, putative [Theobroma cacao]
Gh_D01G0474	15.81	46.33	1.55111	0.822588	-	-	GO:0043169//cation binding	-	gi|590609223|ref|XP_007021480.1|/9.56814e-22/Metallothionein 3 [Theobroma cacao]
Gh_D10G1663	17.205	3.98	-2.11199	0.82252	-	-	-	-	-
Gh_A05G0046	33.35	10.98	-1.60281	0.822298	-	-	-	-	gi|590579115|ref|XP_007013698.1|/5.15761e-139/Homeobox protein knotted-1-like 3 [Theobroma cacao]
Gh_D12G0921	74.08	26.87	-1.46309	0.822025	-	-	-	-	gi|590707387|ref|XP_007047990.1|/1.55782e-68/Lipase/lipooxygenase, PLAT/LH2 family protein [Theobroma cacao]
Gh_A07G1639	91.12	242.145	1.41003	0.821965	-	-	-	-	gi|590651055|ref|XP_007032797.1|/1.14232e-14/Malectin/receptor protein kinase family protein [Theobroma cacao]
Gh_A05G2366	12.66	1.775	-2.83439	0.821957	K00924|1|2e-13|72.0|osa:4342410|[EC:2.7.1.-]	-	-	-	gi|565389818|ref|XP_006360645.1|/1.00062e-18/PREDICTED: CBL-interacting serine/threonine-protein kinase 9-like [Solanum tuberosum]
Gh_A08G2282	2.95	14.985	2.34473	0.821889	-	-	-	GO:0006810//transport	gi|590603072|ref|XP_007019913.1|/4.36176e-54/Got1/Sft2-like vescicle transport protein family isoform 1 [Theobroma cacao]
Gh_D01G0557	35.325	11.795	-1.58251	0.821829	K14487|1|0.0|1129|rcu:RCOM_0032550|auxin responsive GH3 gene family	-	-	-	gi|590607976|ref|XP_007021139.1|/0/Auxin-responsive GH3 family protein [Theobroma cacao]
Gh_D07G1497	30.29	9.765	-1.63315	0.82153	-	-	-	-	gi|590715738|ref|XP_007050277.1|/6.07649e-70/IQ motif and SEC7 domain-containing protein 2 [Theobroma cacao]
Gh_A11G0440	64.82	23.4	-1.46993	0.821522	K09422|1|2e-90|330|rcu:RCOM_1153840|myb proto-oncogene protein, plant	-	-	-	gi|590705287|ref|XP_007047395.1|/1.40192e-137/Myb domain protein 73, putative [Theobroma cacao]
Gh_Sca011773G01	77.57	28.455	-1.44682	0.821462	K16055|1|0.0|737|rcu:RCOM_1148340|trehalose 6-phosphate synthase/phosphatase [EC:2.4.1.15 3.1.3.12]	-	GO:0016787//hydrolase activity;GO:0046527//glucosyltransferase activity	GO:0005991//trehalose metabolic process	gi|255573182|ref|XP_002527520.1|/0/trehalose-6-phosphate synthase, putative [Ricinus communis]
Gh_A10G1526	77.36	28.385	-1.44646	0.821454	K10578|1|1e-136|484|rcu:RCOM_1000310|ubiquitin-conjugating enzyme E2 J1 [EC:6.3.2.19]	-	GO:0019787//small conjugating protein transferase activity	GO:0032446//protein modification by small protein conjugation	gi|590661821|ref|XP_007035779.1|/8.65381e-153/Ubiquitin-conjugating enzyme 32 [Theobroma cacao]
Gh_Sca085213G01	11.815	1.375	-3.10312	0.821402	-	GO:0044464	-	GO:0015031//protein transport	gi|590639139|ref|XP_007029586.1|/3.64532e-29/Target of Myb protein 1 isoform 1 [Theobroma cacao]
Gh_A08G0343	95.915	35.53	-1.43272	0.821385	K00924|1|2e-14|78.6|ath:AT5G22850|[EC:2.7.1.-]	-	GO:0004175//endopeptidase activity	GO:0019538//protein metabolic process	gi|590648249|ref|XP_007032118.1|/0/Eukaryotic aspartyl protease family protein [Theobroma cacao]
Gh_Sca040082G01	18.165	4.555	-1.99564	0.820677	-	-	-	-	gi|590624395|ref|XP_007025591.1|/3.80503e-42/Telomerase activating protein Est1, putative [Theobroma cacao]
Gh_D12G2204	11.74	1.425	-3.0424	0.820268	-	-	-	-	gi|590677874|ref|XP_007040140.1|/4.41494e-79/RHOMBOID-like 2 [Theobroma cacao]
Gh_Sca164821G01	4.66	0.01	-8.86419	0.820088	K11449|1|7e-17|83.6|vvi:100244450|jumonji domain-containing protein 1C [EC:1.14.11.-];K15601|2|7e-14|73.6|aly:ARALYDRAFT_471347|lysine-specific demethylase 3 [EC:1.14.11.-]	-	GO:0046914//transition metal ion binding	-	gi|643708579|gb|KDP23495.1|/1.28564e-29/hypothetical protein JCGZ_23328 [Jatropha curcas]
Gh_D11G0511	32.98	10.995	-1.58474	0.820071	K09422|1|2e-86|317|rcu:RCOM_1153840|myb proto-oncogene protein, plant	-	-	-	gi|590705287|ref|XP_007047395.1|/5.52569e-126/Myb domain protein 73, putative [Theobroma cacao]
Gh_D11G2675	77.54	28.765	-1.43063	0.819926	K14493|1|1e-46|182|pop:POPTR_834505|gibberellin receptor GID1 [EC:3.-.-.-]	-	GO:0005488//binding;GO:0004871//signal transducer activity;GO:0003824//catalytic activity	GO:0009312//oligosaccharide biosynthetic process;GO:0003006//developmental process involved in reproduction;GO:0009740//gibberellic acid mediated signaling pathway	gi|225346677|gb|ACN86360.1|/2.18953e-48/GID1-5 [Gossypium hirsutum]
Gh_A05G3807	70.65	26.09	-1.43719	0.819858	K10523|1|1e-06|53.9|bdi:100824842|speckle-type POZ protein	-	-	GO:0009987//cellular process	gi|590595327|ref|XP_007018025.1|/0/BTB/POZ domain-containing protein isoform 1 [Theobroma cacao]
Gh_D11G3282	4.655	0.01	-8.86264	0.819542	-	-	-	-	gi|567872481|ref|XP_006428830.1|/3.66582e-29/hypothetical protein CICLE_v10012548mg [Citrus clementina]
Gh_A04G0455	26.91	8.51	-1.66091	0.819483	-	-	-	-	gi|590637421|ref|XP_007029111.1|/1.98334e-147/F-box family protein [Theobroma cacao]
Gh_Sca203515G01	24.77	67.27	1.44137	0.819406	K07374|1|8e-15|76.6|mtr:MTR_8g085980|tubulin alpha	-	-	-	gi|721751147|gb|AIX10966.1|/2.85321e-13/tubulin [Galtonia saundersiae]
Gh_D12G0801	178.615	68.575	-1.3811	0.818843	-	GO:0043231//intracellular membrane-bounded organelle	-	-	gi|703161411|ref|XP_010112784.1|/4.58221e-19/Metal transporter Nramp5 [Morus notabilis]
Gh_A11G0458	11.63	1.445	-3.00871	0.818809	-	-	-	-	gi|4544460|gb|AAD22368.1|/3.39257e-19/putative non-LTR retroelement reverse transcriptase [Arabidopsis thaliana]
Gh_Sca229948G01	5.45	20.06	1.87999	0.818732	K00924|1|5e-15|77.4|aly:ARALYDRAFT_475717|[EC:2.7.1.-]	GO:0016020//membrane	GO:0004672//protein kinase activity;GO:0000166//nucleotide binding	GO:0009987//cellular process;GO:0023052//signaling	gi|659126392|ref|XP_008463160.1|/1.15839e-14/PREDICTED: probable receptor protein kinase TMK1 [Cucumis melo]
Gh_D08G0609	109.745	283.72	1.37031	0.818646	-	-	-	-	gi|590724222|ref|XP_007052405.1|/1.01727e-26/Uncharacterized protein TCM_005789 [Theobroma cacao]
Gh_Sca069976G01	0.01	4.63	8.85487	0.818578	-	-	-	-	gi|590673073|ref|XP_007038787.1|/5.07093e-15/Dentin sialophosphoprotein-related, putative isoform 3 [Theobroma cacao]
Gh_Sca036124G01	0.01	4.625	8.85331	0.818578	-	-	-	-	gi|659091860|ref|XP_008446771.1|/6.27573e-69/PREDICTED: alkaline/neutral invertase CINV1 [Cucumis melo]
Gh_Sca126622G01	10.73	1	-3.42358	0.818578	-	-	-	-	gi|590635869|ref|XP_007028727.1|/1.73809e-31/DTW domain-containing protein, putative [Theobroma cacao]
Gh_A01G0973	4.63	0.01	-8.85487	0.818578	K13448|1|2e-07|52.4|aly:ARALYDRAFT_895547|calcium-binding protein CML;K02183|2|4e-07|51.2|cme:CMK219C|calmodulin	-	-	-	gi|590592354|ref|XP_007017256.1|/8.59958e-39/Calcium-binding EF-hand family protein, putative [Theobroma cacao]
Gh_D11G0019	13.88	40.13	1.53167	0.818536	-	-	-	-	gi|590666347|ref|XP_007036950.1|/7.10049e-57/B-cell receptor-associated 31-like [Theobroma cacao]
Gh_A05G0585	39.975	13.825	-1.53182	0.81845	-	-	-	-	gi|590584456|ref|XP_007015182.1|/1.64934e-45/Polygalacturonase, putative [Theobroma cacao]
Gh_A06G0852	28.96	9.545	-1.60124	0.81816	K10689|1|2e-89|325|vvi:100254379|peroxin-4 [EC:6.3.2.19]	-	GO:0016879//ligase activity, forming carbon-nitrogen bonds;GO:0032559	GO:0006464//cellular protein modification process	gi|590573279|ref|XP_007012076.1|/2.23811e-88/Peroxin4 isoform 2 [Theobroma cacao]
Gh_A08G2446	30.055	10.01	-1.58616	0.818152	-	GO:0009536//plastid	-	-	gi|357436123|ref|XP_003588337.1|/3.22484e-28/Ribosomal protein S10 [Medicago truncatula]
Gh_D10G2120	23.615	63.82	1.43431	0.818092	K03231|1|0.0|895|rcu:RCOM_1019100|elongation factor 1-alpha	GO:0044424	GO:0016772//transferase activity, transferring phosphorus-containing groups;GO:0017111//nucleoside-triphosphatase activity;GO:0008135//translation factor activity, nucleic acid binding;GO:0032561//guanyl ribonucleotide binding	GO:0006412//translation;GO:0009207	gi|74486742|gb|ABA12224.1|/0/translation elongation factor 1A-8 [Gossypium hirsutum]
Gh_A09G1010	74.645	192.965	1.37022	0.818058	K04078|1|2e-45|178|pop:POPTR_829690|chaperonin GroES	GO:0044424	GO:0032559	GO:0044267//cellular protein metabolic process	gi|590585176|ref|XP_007015380.1|/1.09657e-49/Chaperonin 10 isoform 1 [Theobroma cacao]
Gh_D11G1289	20.05	5.52	-1.86086	0.817827	K10779|1|1e-06|50.4|smo:SELMODRAFT_443867|transcriptional regulator ATRX [EC:3.6.4.12]	GO:0031981//nuclear lumen	-	GO:0050801//ion homeostasis;GO:0032501//multicellular organismal process;GO:0010038//response to metal ion	gi|590717233|ref|XP_007050563.1|/1.71319e-45/Late embryogenesis abundant protein D-34, putative isoform 1 [Theobroma cacao]
Gh_D01G1852	39.995	13.94	-1.52059	0.817759	K13448|1|8e-50|194|rcu:RCOM_0561520|calcium-binding protein CML	-	-	-	gi|133902320|gb|ABO41848.1|/5.98253e-81/putative calcium-binding protein [Gossypium hirsutum]
Gh_A05G0260	24.6	7.62	-1.6908	0.817503	K13464|1|9e-63|238|pop:POPTR_739192|jasmonate ZIM domain-containing protein	-	-	-	gi|590575110|ref|XP_007012594.1|/3.41731e-81/Jasmonate-zim-domain protein 1, putative [Theobroma cacao]
Gh_D02G0992	15.22	3.34	-2.18805	0.817153	K14504|1|2e-142|503|rcu:RCOM_1630040|xyloglucan:xyloglucosyl transferase TCH4 [EC:2.4.1.207];K08235|2|5e-140|494|rcu:RCOM_1630030|xyloglucan:xyloglucosyl transferase [EC:2.4.1.207]	GO:0005576//extracellular region;GO:0030312//external encapsulating structure	GO:0016798//hydrolase activity, acting on glycosyl bonds;GO:0016758//transferase activity, transferring hexosyl groups	GO:0044042//glucan metabolic process	gi|590580780|ref|XP_007014165.1|/8.6278e-152/Xyloglucan endotransglucosylase/hydrolase family protein [Theobroma cacao]
Gh_Sca133924G01	7.43	0.215	-5.11095	0.817025	K01897|1|2e-25|111|sbi:SORBI_03g029880|long-chain acyl-CoA synthetase [EC:6.2.1.3]	GO:0043231//intracellular membrane-bounded organelle	-	-	gi|74147588|gb|ABA00145.1|/2.79309e-29/ACS-like protein [Gossypium hirsutum]
Gh_A06G0719	17.905	4.58	-1.96694	0.816684	-	-	-	-	gi|590574558|ref|XP_007012436.1|/7.34363e-60/Damaged dna-binding 2, putative isoform 1 [Theobroma cacao]
Gh_A05G2139	15.775	43.88	1.47592	0.816641	-	GO:0009526//plastid envelope;GO:0009534//chloroplast thylakoid	-	-	gi|590602638|ref|XP_007019801.1|/4.1771e-65/Zinc finger and BTB domain-containing protein 11 isoform 2, partial [Theobroma cacao]
Gh_D07G2217	1.53	11.655	2.92935	0.816454	K14833|1|3e-140|496|rcu:RCOM_0852470|nucleolar complex protein 2;K00430|2|2e-136|483|pop:POPTR_829720|peroxidase [EC:1.11.1.7]	-	GO:0005506//iron ion binding;GO:0003824//catalytic activity;GO:0016209//antioxidant activity	GO:0008152//metabolic process;GO:0006950//response to stress	gi|211906544|gb|ACJ11765.1|/0/class III peroxidase [Gossypium hirsutum]
Gh_D02G1657	15.435	43.005	1.4783	0.816215	-	-	-	-	gi|590694513|ref|XP_007044629.1|/2.20428e-26/Uncharacterized protein isoform 3, partial [Theobroma cacao]
Gh_A01G2095	103.14	39.82	-1.37304	0.816138	-	-	-	-	gi|675824078|gb|AIL95849.1|/6.01302e-173/SQUAMOSA promoter binding-like transcription factor [Gossypium hirsutum]
Gh_D12G0051	13.71	2.64	-2.37662	0.816018	-	-	-	-	gi|590717734|ref|XP_007050675.1|/9.76073e-128/Circadian clock coupling factor ZGT [Theobroma cacao]
Gh_A05G2232	11.57	1.52	-2.92825	0.815797	K13448|1|1e-06|49.3|pop:POPTR_711309|calcium-binding protein CML	-	-	-	gi|590592369|ref|XP_007017260.1|/9.37675e-25/Uncharacterized protein TCM_033853 [Theobroma cacao]
Gh_Sca024064G01	32.235	83.635	1.37548	0.815694	K08202|1|4e-16|83.2|vcn:VOLCADRAFT_95576|MFS transporter, OCT family, solute carrier family 22 (organic cation transporter), member 4/5	GO:0016020//membrane	GO:0022891//substrate-specific transmembrane transporter activity	GO:0006810//transport	gi|590613861|ref|XP_007022787.1|/5.43057e-95/Organic cation/carnitine transporter 3 [Theobroma cacao]
Gh_Sca168075G01	3.805	15.895	2.0626	0.81566	-	-	-	-	gi|590626407|ref|XP_007026161.1|/6.89274e-28/ERD (early-responsive to dehydration stress) family protein isoform 1 [Theobroma cacao]
Gh_Sca038791G01	0.01	4.57	8.83605	0.815626	K14721|1|5e-19|90.5|pop:POPTR_870360|DNA-directed RNA polymerase III subunit RPC5	-	-	-	gi|590703862|ref|XP_007046993.1|/7.50389e-30/Transcription regulators,zinc ion binding, putative isoform 3 [Theobroma cacao]
Gh_D11G2612	6.72	22.3	1.73051	0.815566	K01581|1|4e-136|483|pop:POPTR_1079795|ornithine decarboxylase [EC:4.1.1.17]	-	GO:0016831//carboxy-lyase activity	-	gi|590642800|ref|XP_007030621.1|/1.43985e-176/Lysine/ornithine decarboxylase [Theobroma cacao]
Gh_Sca009869G01	23.175	7.125	-1.70161	0.815447	K08232|1|0.0|651|pop:POPTR_815507|monodehydroascorbate reductase (NADH) [EC:1.6.5.4]	-	GO:0016655//oxidoreductase activity, acting on NAD(P)H, quinone or similar compound as acceptor;GO:0050662//coenzyme binding	GO:0008152//metabolic process	gi|590645974|ref|XP_007031493.1|/0/Monodehydroascorbate reductase 4 isoform 1 [Theobroma cacao]
Gh_D01G0589	15.46	42.855	1.47092	0.815379	K09422|1|6e-12|67.0|aly:ARALYDRAFT_677769|myb proto-oncogene protein, plant	GO:0043231//intracellular membrane-bounded organelle	GO:0003676//nucleic acid binding	-	gi|590607596|ref|XP_007021028.1|/2.0519e-24/Homeodomain-like superfamily protein [Theobroma cacao]
Gh_D05G0114	34.23	11.81	-1.53525	0.815157	-	-	-	-	gi|590578915|ref|XP_007013641.1|/6.70131e-71/Serine-rich protein-related [Theobroma cacao]
Gh_A07G1315	94.725	237.875	1.32839	0.815046	K02920|1|3e-47|184|vvi:100262717|large subunit ribosomal protein L36e	-	-	-	gi|697098696|ref|XP_009627970.1|/1.72903e-47/PREDICTED: 60S ribosomal protein L36-2-like [Nicotiana tomentosiformis]
Gh_D11G0764	12.805	2.205	-2.53786	0.814833	-	-	-	-	gi|590650746|ref|XP_007032718.1|/3.61212e-16/UDP-Glycosyltransferase superfamily protein, putative [Theobroma cacao]
Gh_A07G2288	14.405	3.02	-2.25395	0.814833	K15172|1|2e-26|118|vcn:VOLCADRAFT_106802|transcription elongation factor SPT5	-	-	-	gi|590573793|ref|XP_007012220.1|/3.48323e-138/Zinc finger C-x8-C-x5-C-x3-H type family protein, putative [Theobroma cacao]
Gh_D12G1264	95.38	37.19	-1.35877	0.814815	-	-	-	GO:0050896//response to stimulus	gi|590719550|ref|XP_007051086.1|/5.70158e-67/Adenine nucleotide alpha hydrolases-like superfamily protein [Theobroma cacao]
Gh_A01G0447	34.285	11.885	-1.52844	0.814517	-	-	-	-	gi|590609459|ref|XP_007021543.1|/1.67972e-50/Squamosa promoter binding protein-like 3 isoform 1 [Theobroma cacao]
Gh_D09G1432	21.35	6.395	-1.73922	0.814312	-	-	-	-	gi|641805270|gb|KDO35938.1|/4.40529e-22/hypothetical protein CISIN_1g034856mg [Citrus sinensis]
Gh_D07G0161	34.605	12.025	-1.52494	0.814141	-	-	-	-	gi|590574558|ref|XP_007012436.1|/5.01079e-65/Damaged dna-binding 2, putative isoform 1 [Theobroma cacao]
Gh_Sca117385G01	1.775	11.895	2.74446	0.814116	-	-	-	-	gi|590620866|ref|XP_007024650.1|/3.95065e-39/Uncharacterized protein TCM_029154 [Theobroma cacao]
Gh_D11G1532	44.805	16.545	-1.43726	0.813672	-	-	-	-	gi|590712158|ref|XP_007049313.1|/5.31272e-68/F17A17.10 protein [Theobroma cacao]
Gh_D13G1729	1144.86	461.54	-1.31064	0.813638	-	-	-	-	-
Gh_D11G1671	49.81	125.65	1.3349	0.813561	K01602|1|1e-82|303|aly:ARALYDRAFT_494137|ribulose-bisphosphate carboxylase small chain [EC:4.1.1.39]	GO:0009536//plastid	GO:0016491//oxidoreductase activity;GO:0016831//carboxy-lyase activity	GO:0043094;GO:0015977//carbon fixation	gi|406366470|gb|AFS41732.1|/2.35359e-94/ribulose-1,5-bisphosphate carboxylase/oxygenase small subunit (chloroplast) [Gossypium hirsutum]
Gh_A04G0110	364.885	146.815	-1.31344	0.813066	K12160|1|4e-48|187|rcu:RCOM_0753100|small ubiquitin-related modifier	-	-	-	gi|643731991|gb|KDP39183.1|/2.69259e-48/hypothetical protein JCGZ_00940 [Jatropha curcas]
Gh_A01G0940	10.945	31.75	1.53648	0.813032	K02899|1|3e-22|102|pop:POPTR_174503|large subunit ribosomal protein L27	-	-	-	gi|590593351|ref|XP_007017541.1|/2.78739e-69/Ribosomal protein L27 family protein isoform 2, partial [Theobroma cacao]
Gh_A06G0044	57.485	21.865	-1.39456	0.812947	-	GO:0030312//external encapsulating structure	-	GO:0006950//response to stress	gi|445069046|gb|AGE15497.1|/5.18966e-44/GA-stimulated transcript-like protein 1 [Gossypium hirsutum]
Gh_Sca005608G01	18.99	5.36	-1.82493	0.812742	K01528|1|6e-43|174|sbi:SORBI_03g044010|dynamin GTPase [EC:3.6.5.5]	-	GO:0032561//guanyl ribonucleotide binding;GO:0017111//nucleoside-triphosphatase activity	GO:0009207	gi|590638680|ref|XP_007029460.1|/0/Dynamin related protein 4C [Theobroma cacao]
Gh_D12G1872	25.355	8.375	-1.59811	0.812725	-	-	GO:0016772//transferase activity, transferring phosphorus-containing groups	GO:0006796//phosphate-containing compound metabolic process	gi|590670127|ref|XP_007037968.1|/0/SNF1-related protein kinase regulatory subunit gamma 1 [Theobroma cacao]
Gh_D10G1583	120.685	299.415	1.3109	0.812708	K02894|1|8e-77|283|gmx:100306699|large subunit ribosomal protein L23e	GO:0015934//large ribosomal subunit	GO:0005198//structural molecule activity	GO:0003006//developmental process involved in reproduction;GO:0010467//gene expression	gi|351727781|ref|NP_001235125.1|/1.97776e-75/uncharacterized protein LOC100306699 [Glycine max]
Gh_A09G1505	17.82	4.8	-1.89239	0.81258	-	-	-	-	gi|225440524|ref|XP_002275314.1|/6.00794e-46/PREDICTED: uncharacterized protein LOC100252790 isoform 1 [Vitis vinifera]
Gh_D01G0047	21.15	55.5	1.39183	0.812409	K09522|1|1e-07|52.8|gmx:100806665|DnaJ homolog subfamily C member 2	GO:0043231//intracellular membrane-bounded organelle	GO:0003676//nucleic acid binding	-	gi|590685753|ref|XP_007042186.1|/4.61268e-32/Homeodomain-like superfamily protein [Theobroma cacao]
Gh_Sca067845G01	49.645	18.71	-1.40784	0.812324	-	-	-	-	gi|675824080|gb|AIL95850.1|/1.02253e-38/SQUAMOSA promoter binding-like transcription factor [Gossypium hirsutum]
Gh_A08G0827	1.26	10.66	3.08071	0.811949	K01528|1|2e-23|105|vvi:100243718|dynamin GTPase [EC:3.6.5.5]	-	-	-	gi|590687963|ref|XP_007042814.1|/4.21933e-25/Dynamin-related protein 3A isoform 2 [Theobroma cacao]
Gh_D04G0827	17.155	4.525	-1.92264	0.811795	-	-	-	-	gi|723702364|ref|XP_010321487.1|/3.74835e-18/PREDICTED: tRNA threonylcarbamoyladenosine dehydratase isoform X2 [Solanum lycopersicum]
Gh_Sca090787G01	2.055	12.21	2.57085	0.811735	-	-	-	-	gi|641836477|gb|KDO55441.1|/8.10075e-37/hypothetical protein CISIN_1g041521mg [Citrus sinensis]
Gh_D04G1520	102.8	41.28	-1.31633	0.811641	-	GO:0005618//cell wall	-	-	gi|590688322|ref|XP_007042914.1|/2.02617e-159/EXORDIUM like 2 [Theobroma cacao]
Gh_D08G2097	25.425	65.085	1.35608	0.811624	K02908|1|5e-60|226|pop:POPTR_648993|large subunit ribosomal protein L30e	GO:0030529//ribonucleoprotein complex	GO:0005198//structural molecule activity	GO:0010467//gene expression	gi|224104913|ref|XP_002313617.1|/1.66855e-58/60S ribosomal protein L30 [Populus trichocarpa]
Gh_A10G1465	542.725	222.475	-1.28658	0.811573	-	-	-	GO:0050896//response to stimulus	gi|1170747|sp|P46521.1|LEA5A_GOSHI/1.65655e-45/RecName: Full=Late embryogenesis abundant protein Lea5-A [Gossypium hirsutum]
Gh_A05G1338	14.51	3.325	-2.12562	0.811095	K03676|1|1e-11|66.6|bdi:100821530|glutaredoxin 3	-	-	-	gi|590624149|ref|XP_007025525.1|/1.11895e-46/Thioredoxin superfamily protein [Theobroma cacao]
Gh_Sca201100G01	3.015	13.93	2.20797	0.810984	K05765|1|9e-24|106|gmx:100819975|cofilin	GO:0044464	GO:0008092//cytoskeletal protein binding	-	gi|502109989|ref|XP_004493773.1|/1.51355e-22/PREDICTED: actin-depolymerizing factor-like [Cicer arietinum]
Gh_Sca021517G01	4.465	0.01	-8.80252	0.810933	-	-	-	-	-
Gh_D13G0367	4.47	0.01	-8.80413	0.810933	-	-	-	-	-
Gh_D13G1325	21.555	55.68	1.36914	0.810592	K08202|1|4e-36|150|cre:CHLREDRAFT_103526|MFS transporter, OCT family, solute carrier family 22 (organic cation transporter), member 4/5;K08150|3|3e-07|55.1|smo:SELMODRAFT_170396|MFS transporter, SP family, solute carrier family 2 (myo-inositol transporter), member 13	GO:0016020//membrane	GO:0022891//substrate-specific transmembrane transporter activity	GO:0006810//transport	gi|590613861|ref|XP_007022787.1|/0/Organic cation/carnitine transporter 3 [Theobroma cacao]
Gh_Sca062303G01	0.045	5.195	6.85105	0.810507	-	-	-	-	gi|702447587|ref|XP_010024928.1|/3.57284e-24/PREDICTED: uncharacterized protein LOC104415349 [Eucalyptus grandis]
Gh_Sca013393G01	0.01	4.46	8.8009	0.810455	K02717|1|2e-28|122|rcu:RCOM_0190110|photosystem II oxygen-evolving enhancer protein 2	GO:0009523//photosystem II	GO:0046872//metal ion binding	GO:0044237//cellular metabolic process	gi|643729574|gb|KDP37390.1|/2.41774e-28/hypothetical protein JCGZ_08401 [Jatropha curcas]
Gh_A02G0784	135.9	55.275	-1.29785	0.810225	K05607|1|4e-26|116|cre:CHLREDRAFT_186653|methylglutaconyl-CoA hydratase [EC:4.2.1.18];K01661|2|2e-23|107|rcu:RCOM_0527990|naphthoate synthase [EC:4.1.3.36];K07511|3|2e-23|107|ppp:PHYPADRAFT_143267|enoyl-CoA hydratase [EC:4.2.1.17];K10527|4|3e-23|107|mtr:MTR_6g087670|enoyl-CoA hydratase/3-hydroxyacyl-CoA dehydrogenase [EC:4.2.1.17 1.1.1.35 1.1.1.211]	-	GO:0003824//catalytic activity	-	gi|590661980|ref|XP_007035822.1|/1.48067e-115/Enoyl-CoA hydratase/isomerase A [Theobroma cacao]
Gh_Sca067439G01	4.445	0.01	-8.79604	0.810037	K09422|1|5e-10|60.8|rcu:RCOM_1063820|myb proto-oncogene protein, plant	GO:0043231//intracellular membrane-bounded organelle	GO:0003676//nucleic acid binding	-	gi|590693272|ref|XP_007044287.1|/1.16904e-11/Myb domain protein 62, putative [Theobroma cacao]
Gh_A11G1939	29.84	10.425	-1.5172	0.80979	-	-	-	-	gi|590705868|ref|XP_007047561.1|/1.51924e-51/Uncharacterized protein TCM_000814 [Theobroma cacao]
Gh_A11G1999	3.38	14.46	2.09697	0.809781	-	-	GO:0016791//phosphatase activity	-	gi|590681024|ref|XP_007040999.1|/9.25474e-136/Rhythmically-expressed protein 2 protein, putative isoform 1 [Theobroma cacao]
Gh_D06G0982	48.945	120.43	1.29896	0.809756	K09873|1|2e-95|347|ath:AT2G25810|aquaporin TIP	GO:0000325//plant-type vacuole;GO:0031224//intrinsic component of membrane	GO:0005372//water transmembrane transporter activity	GO:0006810//transport	gi|300793618|tpg|DAA33872.1|/1.37803e-116/TPA_inf: aquaporin TIP4;1 [Gossypium hirsutum]
Gh_D06G0474	10.405	1.235	-3.07469	0.809747	-	-	-	-	gi|590578915|ref|XP_007013641.1|/5.42667e-76/Serine-rich protein-related [Theobroma cacao]
Gh_Sca018664G01	97.64	39.28	-1.31368	0.809679	-	-	-	-	gi|590709325|ref|XP_007048523.1|/1.55268e-11/Beta-galactosidase 10, putative [Theobroma cacao]
Gh_A06G1407	68.05	27.055	-1.3307	0.809466	-	-	-	-	gi|590561508|ref|XP_007008830.1|/1.47325e-46/Senescence associated gene 20, putative [Theobroma cacao]
Gh_Sca203516G01	107.005	43.405	-1.30175	0.809304	-	GO:0034357;GO:0009507//chloroplast	-	-	gi|400198|sp|P31336.1|PST2_GOSHI/2.43882e-17/RecName: Full=Photosystem II 5 kDa protein, chloroplastic; Short=PSII-T; AltName: Full=Light-regulated unknown 11 kDa protein; Flags: Precursor [Gossypium hirsutum]
Gh_D04G1232	27.53	9.395	-1.55104	0.809269	-	-	GO:0005515//protein binding	GO:0044267//cellular protein metabolic process	gi|590628807|ref|XP_007026818.1|/0/Chaperone protein dnaJ-related [Theobroma cacao]
Gh_Sca178176G01	12.1	2.125	-2.50947	0.809124	K14207|1|5e-28|120|vvi:100258371|solute carrier family 38 (sodium-coupled neutral amino acid transporter), member 2	GO:0031224//intrinsic component of membrane	-	-	gi|703109386|ref|XP_010099278.1|/2.67313e-27/hypothetical protein L484_018140 [Morus notabilis]
Gh_D05G2510	4.43	0.01	-8.79116	0.808988	-	-	-	-	gi|590596880|ref|XP_007018459.1|/6.01171e-31/Uncharacterized protein TCM_034673 [Theobroma cacao]
Gh_A09G2309	21.9	55.805	1.34946	0.8088	K02923|1|4e-23|104|rcu:RCOM_1077580|large subunit ribosomal protein L38e	GO:0030529//ribonucleoprotein complex	-	-	gi|590655064|ref|XP_007033880.1|/4.27541e-22/Ribosomal L38e protein family [Theobroma cacao]
Gh_A02G0047	55.49	21.795	-1.34823	0.808698	K00924|1|1e-126|451|osa:4342410|[EC:2.7.1.-];K07198|3|4e-69|260|gmx:100806916|5'-AMP-activated protein kinase, catalytic alpha subunit [EC:2.7.11.11]	-	GO:0004672//protein kinase activity;GO:0032559	GO:0006464//cellular protein modification process;GO:0023052//signaling	gi|590653966|ref|XP_007033570.1|/0/SOS3-interacting protein 1 isoform 1 [Theobroma cacao]
Gh_A11G1138	30.045	10.65	-1.49627	0.808544	K10779|1|5e-06|48.5|smo:SELMODRAFT_443867|transcriptional regulator ATRX [EC:3.6.4.12]	GO:0031981//nuclear lumen	-	GO:0050801//ion homeostasis;GO:0032501//multicellular organismal process;GO:0010038//response to metal ion	gi|590717233|ref|XP_007050563.1|/1.9556e-49/Late embryogenesis abundant protein D-34, putative isoform 1 [Theobroma cacao]
Gh_A01G0189	16.875	44.095	1.38573	0.808408	K00574|1|0.0|1078|ath:AT3G23510|cyclopropane-fatty-acyl-phospholipid synthase [EC:2.1.1.79];K05928|4|2e-09|63.2|vcn:VOLCADRAFT_105162|tocopherol O-methyltransferase [EC:2.1.1.95];K08242|5|6e-09|61.6|aly:ARALYDRAFT_895486|24-methylenesterol C-methyltransferase [EC:2.1.1.143]	-	GO:0008168//methyltransferase activity	GO:0008152//metabolic process	gi|50313462|gb|AAT74601.1|/0/cyclopropane fatty acid synthase [Gossypium hirsutum]
Gh_A08G1489	2.915	13.47	2.20818	0.808305	-	-	-	-	-
Gh_D08G1430	13.91	3.185	-2.12676	0.808083	K09264|1|1e-99|360|rcu:RCOM_1612950|MADS-box transcription factor, plant	GO:0043231//intracellular membrane-bounded organelle	GO:0003677//DNA binding;GO:0001071//nucleic acid binding transcription factor activity;GO:0016628//oxidoreductase activity, acting on the CH-CH group of donors, NAD or NADP as acceptor	GO:0006351//transcription, DNA-templated	gi|544388723|gb|AGW23347.1|/5.40489e-130/MADS box protein MADS45 [Gossypium hirsutum]
Gh_Sca090729G01	50.62	19.66	-1.36444	0.808075	-	-	-	-	-
Gh_Sca011190G01	50.62	19.66	-1.36444	0.808075	-	-	-	-	-
Gh_Sca151126G01	50.62	19.66	-1.36444	0.808075	-	-	-	-	-
Gh_D11G0812	258.2	108.075	-1.25646	0.807973	K09503|1|1e-167|587|gmx:100800590|DnaJ homolog subfamily A member 2	-	GO:0005515//protein binding	-	gi|590723611|ref|XP_007052233.1|/0/DNAJ [Theobroma cacao]
Gh_A11G2408	13.215	2.785	-2.24643	0.807879	K02871|1|2e-33|138|rcu:RCOM_0216630|large subunit ribosomal protein L13	GO:0030529//ribonucleoprotein complex	GO:0005198//structural molecule activity	GO:0010467//gene expression	gi|702366063|ref|XP_010060757.1|/1.61391e-32/PREDICTED: 50S ribosomal protein L13, chloroplastic [Eucalyptus grandis]
Gh_D09G1776	147.92	61.325	-1.27027	0.807836	-	-	-	-	gi|590674931|ref|XP_007039304.1|/6.09158e-16/Uncharacterized protein TCM_015586 [Theobroma cacao]
Gh_D10G1915	20.87	6.625	-1.65544	0.807819	K12160|1|7e-11|63.5|aly:ARALYDRAFT_685143|small ubiquitin-related modifier	-	-	-	gi|590569338|ref|XP_007011044.1|/8.35049e-13/Uncharacterized protein TCM_045231 [Theobroma cacao]
Gh_D01G2094	39.77	97.46	1.29313	0.807802	-	-	-	-	gi|590630480|ref|XP_007027283.1|/1.72611e-10/S1FA-like DNA-binding protein [Theobroma cacao]
Gh_A10G2166	39.26	14.765	-1.41088	0.807802	-	-	-	-	gi|590561508|ref|XP_007008830.1|/2.87137e-74/Senescence associated gene 20, putative [Theobroma cacao]
Gh_D07G2462	6.18	20	1.69432	0.807725	-	-	-	-	gi|590714259|ref|XP_007049866.1|/9.941e-11/Uncharacterized protein TCM_003075 [Theobroma cacao]
Gh_D12G0194	0.01	4.4	8.78136	0.807478	-	-	-	-	gi|643740233|gb|KDP45905.1|/6.60429e-10/hypothetical protein JCGZ_15465 [Jatropha curcas]
Gh_D05G0872	48.7	18.995	-1.3583	0.807426	-	-	-	-	gi|566151013|ref|XP_002299809.2|/1.28369e-24/hypothetical protein POPTR_0001s25870g [Populus trichocarpa]
Gh_A01G0655	61.96	24.865	-1.31722	0.807392	-	-	-	-	gi|590606295|ref|XP_007020703.1|/9.08011e-66/Uncharacterized protein TCM_030792 [Theobroma cacao]
Gh_D12G1631	4.385	0.01	-8.77643	0.806949	-	-	-	-	gi|590700338|ref|XP_007046137.1|/4.43126e-22/Mucin-related protein [Theobroma cacao]
Gh_A07G1855	21.9	7.18	-1.60888	0.806889	K06995|1|2e-34|142|sbi:SORBI_04g026280|	-	-	-	gi|590715143|ref|XP_007050111.1|/3.20507e-49/RmlC-like cupins superfamily protein [Theobroma cacao]
Gh_A03G0978	112.665	46.57	-1.27457	0.806872	K16055|1|3e-169|591|vvi:100252552|trehalose 6-phosphate synthase/phosphatase [EC:2.4.1.15 3.1.3.12]	-	GO:0035251//UDP-glucosyltransferase activity;GO:0019203//carbohydrate phosphatase activity	GO:0005991//trehalose metabolic process	gi|590697803|ref|XP_007045541.1|/1.74743e-180/UDP-Glycosyltransferase / trehalose-phosphatase family protein isoform 1 [Theobroma cacao]
Gh_D06G0894	462.015	195.93	-1.2376	0.806616	K06889|1|2e-81|300|vvi:100245712|	-	GO:0046872//metal ion binding	-	gi|643724850|gb|KDP34051.1|/5.04611e-102/hypothetical protein JCGZ_07622 [Jatropha curcas]
Gh_Sca113356G01	65.44	26.315	-1.31429	0.806334	-	GO:0009526//plastid envelope;GO:0009534//chloroplast thylakoid	-	-	gi|590602638|ref|XP_007019801.1|/4.76093e-29/Zinc finger and BTB domain-containing protein 11 isoform 2, partial [Theobroma cacao]
Gh_D11G2423	16.63	42.905	1.36736	0.805993	-	-	-	-	gi|643732600|gb|KDP39696.1|/4.7417e-08/hypothetical protein JCGZ_02716 [Jatropha curcas]
Gh_A02G0788	49.425	19.57	-1.3366	0.805848	-	-	-	-	gi|590597892|ref|XP_007018742.1|/3.56697e-148/Phosphate-responsive 1 family protein [Theobroma cacao]
Gh_A11G2926	20.545	6.59	-1.64044	0.80572	-	-	-	-	gi|590629011|ref|XP_007026871.1|/3.26952e-47/Proteasome inhibitor-related [Theobroma cacao]
Gh_A11G2634	4.94	17.255	1.80443	0.805635	K02971|1|6e-40|160|vvi:100246017|small subunit ribosomal protein S21e	GO:0030529//ribonucleoprotein complex	GO:0005198//structural molecule activity	GO:0010467//gene expression	gi|590613456|ref|XP_007022669.1|/5.14919e-39/40S ribosomal protein S21 [Theobroma cacao]
Gh_Sca214344G01	0.01	4.355	8.76653	0.805515	-	GO:0009536//plastid	-	-	gi|590561520|ref|XP_007008833.1|/4.65335e-24/Uncharacterized protein TCM_042415 [Theobroma cacao]
Gh_A10G0539	0.48	8.265	4.10591	0.805515	K13248|1|1e-124|443|rcu:RCOM_0313210|pyridoxal phosphate phosphatase PHOSPHO2 [EC:3.1.3.74]	-	GO:0016791//phosphatase activity	GO:0006796//phosphate-containing compound metabolic process	gi|590620080|ref|XP_007024447.1|/3.24373e-137/Pyridoxal phosphate phosphatase-related protein [Theobroma cacao]
Gh_D07G0096	105.955	44.385	-1.25531	0.805515	K15172|1|9e-27|119|vcn:VOLCADRAFT_106802|transcription elongation factor SPT5	-	-	-	gi|590576405|ref|XP_007012951.1|/4.6177e-179/Zinc finger C-x8-C-x5-C-x3-H type family protein, putative [Theobroma cacao]
Gh_D08G0704	9.56	27.19	1.50799	0.805438	K00670|1|3e-98|355|vvi:100252851|peptide alpha-N-acetyltransferase [EC:2.3.1.88]	-	GO:0016407//acetyltransferase activity	-	gi|641849835|gb|KDO68709.1|/2.77582e-97/hypothetical protein CISIN_1g027933mg [Citrus sinensis]
Gh_A06G1874	14.24	3.505	-2.02246	0.805353	-	-	-	-	gi|590596318|ref|XP_007018303.1|/9.27577e-41/Uncharacterized protein TCM_034555 [Theobroma cacao]
Gh_Sca069058G01	9.315	26.7	1.51921	0.805336	-	GO:0031224//intrinsic component of membrane	-	-	gi|66271035|gb|AAY43795.1|/7.66012e-95/Fb27 [Gossypium hirsutum]
Gh_D02G1447	28.825	70.565	1.29163	0.805259	-	-	GO:0005488//binding	GO:0006950//response to stress	gi|354620271|gb|AER29899.1|/5.52546e-79/MLP [Gossypium barbadense]
Gh_D03G0377	16.165	4.415	-1.87239	0.805242	K11821|1|1e-74|278|aly:ARALYDRAFT_895283|desulfoglucosinolate sulfotransferase A/B/C [EC:2.8.2.-];K01014|3|8e-13|72.8|olu:OSTLU_32551|aryl sulfotransferase [EC:2.8.2.1]	-	GO:0008146//sulfotransferase activity	-	gi|255556209|ref|XP_002519139.1|/8.28221e-107/Flavonol 4'-sulfotransferase, putative [Ricinus communis]
Gh_A09G2237	39.9	95.4	1.2576	0.804833	K02974|1|1e-62|236|vvi:100243420|small subunit ribosomal protein S24e	GO:0030529//ribonucleoprotein complex	GO:0005198//structural molecule activity;GO:0005488//binding	GO:0010467//gene expression	gi|590658099|ref|XP_007034754.1|/1.9393e-62/Ribosomal protein S24e family protein isoform 1 [Theobroma cacao]
Gh_D03G1285	30.47	11.14	-1.45164	0.804816	-	-	-	-	gi|590590465|ref|XP_007016742.1|/4.55363e-52/Uncharacterized protein TCM_042056 [Theobroma cacao]
Gh_Sca179381G01	0.01	4.34	8.76155	0.804662	-	-	-	GO:0006351//transcription, DNA-templated	gi|78499709|gb|ABB45861.1|/1.89973e-25/DRE-binding protein 3b [Gossypium hirsutum]
Gh_Sca004879G03	10.83	29.7	1.45543	0.804619	-	-	-	-	gi|590647451|ref|XP_007031905.1|/7.99854e-16/Uncharacterized protein TCM_017234 [Theobroma cacao]
Gh_D12G1143	43.63	17.16	-1.34627	0.804457	K02183|1|2e-08|55.5|bdi:100823858|calmodulin;K13448|2|2e-08|55.5|ath:AT4G14640|calcium-binding protein CML	-	GO:0046872//metal ion binding	-	gi|590721005|ref|XP_007051487.1|/6.78232e-52/Calcium-binding EF-hand family protein [Theobroma cacao]
Gh_A06G0622	43.885	104.195	1.24749	0.804321	K02140|1|3e-64|240|rcu:RCOM_1048140|F-type H+-transporting ATPase subunit g [EC:3.6.3.14]	GO:0005753//mitochondrial proton-transporting ATP synthase complex	GO:0015077//monovalent inorganic cation transmembrane transporter activity	GO:0006754//ATP biosynthetic process	gi|590576239|ref|XP_007012907.1|/8.56849e-63/Mitochondrial ATP synthase subunit G protein [Theobroma cacao]
Gh_D06G0674	11.295	1.935	-2.54528	0.804082	-	-	-	-	gi|590576587|ref|XP_007012998.1|/8.36332e-39/Oxidative stress 3 [Theobroma cacao]
Gh_A07G0191	78.605	184.185	1.22846	0.804073	K02924|1|3e-25|111|mtr:MTR_3g106310|large subunit ribosomal protein L39e	GO:0043231//intracellular membrane-bounded organelle;GO:0030529//ribonucleoprotein complex	GO:0005198//structural molecule activity	GO:0010467//gene expression	gi|590573021|ref|XP_007012004.1|/3.6223e-24/Ribosomal protein L39 family protein [Theobroma cacao]
Gh_D09G1097	0.165	6.515	5.30323	0.803911	-	-	-	-	gi|590603401|ref|XP_007020000.1|/2.30853e-23/Uncharacterized protein TCM_036379 [Theobroma cacao]
Gh_A03G0958	14.77	3.745	-1.97963	0.803826	K01637|1|0.0|974|vvi:100248231|isocitrate lyase [EC:4.1.3.1]	GO:0005777//peroxisome	GO:0016833//oxo-acid-lyase activity	GO:0009060//aerobic respiration;GO:0043436;GO:0044262//cellular carbohydrate metabolic process	gi|113029|sp|P17069.1|ACEA_GOSHI/0/RecName: Full=Isocitrate lyase; Short=ICL; Short=Isocitrase; Short=Isocitratase [Gossypium hirsutum]
Gh_A08G0291	5.04	17.23	1.77343	0.803809	-	-	-	-	gi|590721475|ref|XP_007051623.1|/5.24591e-28/Uncharacterized protein TCM_005198 [Theobroma cacao]
Gh_D10G1159	15.09	3.915	-1.94651	0.803775	K02218|1|5e-19|90.5|rcu:RCOM_0802030|casein kinase 1 [EC:2.7.11.1];K00924|2|9e-19|89.7|ath:AT4G28880|[EC:2.7.1.-];K08960|3|2e-18|88.6|sbi:SORBI_01g019390|casein kinase 1, epsilon [EC:2.7.11.1]	-	GO:0004672//protein kinase activity;GO:0032559	GO:0006464//cellular protein modification process	gi|590582986|ref|XP_007014776.1|/5.04013e-55/Kinase family protein isoform 3 [Theobroma cacao]
Gh_Sca135194G01	1.205	9.895	3.03767	0.803766	-	-	-	-	gi|590683028|ref|XP_007041500.1|/2.04085e-27/Maternal effect embryo arrest 9 [Theobroma cacao]
Gh_D01G1778	9.14	26.015	1.50908	0.80357	-	-	-	-	gi|590682547|ref|XP_007041372.1|/5.63698e-22/Uncharacterized protein TCM_006292 [Theobroma cacao]
Gh_D08G1892	15.625	4.215	-1.89025	0.803536	K00517|1|2e-111|401|osa:4348172|[EC:1.14.-.-];K09755|3|3e-95|347|rcu:RCOM_0193830|ferulate-5-hydroxylase [EC:1.14.-.-];K16084|4|1e-92|338|osa:4329723|cytochrome P450, family 76, subfamily M, polypeptide 7 (ent-cassa-12,15-diene 11-hydroxylase) [EC:1.14.13.145];K05280|5|1e-91|335|osa:4348304|flavonoid 3'-monooxygenase [EC:1.14.13.21]	-	GO:0004497//monooxygenase activity;GO:0005506//iron ion binding	-	gi|590677556|ref|XP_007040051.1|/0/Cytochrome P450, putative [Theobroma cacao]
Gh_D06G0797	10.735	1.69	-2.66723	0.803058	-	-	-	-	-
Gh_A10G2009	9.715	27.135	1.48187	0.80293	K15414|1|2e-72|270|vvi:100266772|complement component 1 Q subcomponent-binding protein, mitochondrial	-	-	-	gi|590562862|ref|XP_007009204.1|/1.54685e-90/Mitochondrial glycoprotein family protein, putative isoform 1 [Theobroma cacao]
Gh_D11G1394	27.85	67	1.26648	0.802819	K04077|1|0.0|984|rcu:RCOM_1722530|chaperonin GroEL	GO:0044424	GO:0005515//protein binding;GO:0032559	GO:0006457//protein folding	gi|590714350|ref|XP_007049890.1|/0/Heat shock protein 60 isoform 1 [Theobroma cacao]
Gh_Sca213820G01	26.945	9.65	-1.48142	0.802589	-	-	-	-	gi|590646322|ref|XP_007031591.1|/9.74955e-14/Sucrase/ferredoxin-like family protein, putative isoform 1 [Theobroma cacao]
Gh_D01G2006	13.61	35.45	1.38112	0.80235	K00419|1|4e-29|124|aly:ARALYDRAFT_906650|ubiquinol-cytochrome c reductase subunit 9	-	-	-	gi|590632070|ref|XP_007027738.1|/1.03087e-31/Ubiquinol-cytochrome C reductase UQCRX/QCR9-like family protein [Theobroma cacao]
Gh_D10G0420	0.96	9.355	3.28463	0.802162	-	-	-	GO:0009725//response to hormone	gi|674252080|gb|KFK44845.1|/7.10151e-09/hypothetical protein AALP_AA1G310000 [Arabis alpina]
Gh_A11G0457	11.15	1.975	-2.49712	0.801753	K00844|1|3e-168|589|vvi:100853826|hexokinase [EC:2.7.1.1]	-	GO:0016773//phosphotransferase activity, alcohol group as acceptor;GO:0000166//nucleotide binding	GO:0005975//carbohydrate metabolic process;GO:0044237//cellular metabolic process	gi|590706223|ref|XP_007047663.1|/0/Hexokinase-like 3 [Theobroma cacao]
Gh_D12G0723	12.09	2.475	-2.28831	0.80171	-	-	-	-	gi|224092617|ref|XP_002309682.1|/2.0621e-11/hypothetical protein POPTR_0006s28160g [Populus trichocarpa]
Gh_Sca030454G01	4.785	16.525	1.78806	0.801582	K03027|1|6e-55|210|rcu:RCOM_0523110|DNA-directed RNA polymerases I and III subunit RPAC1	-	GO:0003676//nucleic acid binding;GO:0005515//protein binding;GO:0034062//RNA polymerase activity	GO:0010467//gene expression	gi|590605268|ref|XP_007020447.1|/6.7076e-55/RNA polymerase I subunit 43 isoform 4 [Theobroma cacao]
Gh_D06G0375	41.62	16.555	-1.33001	0.801556	K01057|1|1e-64|244|pop:POPTR_659198|6-phosphogluconolactonase [EC:3.1.1.31]	-	GO:0016787//hydrolase activity	-	gi|590598628|ref|XP_007018952.1|/8.12473e-114/6-phosphogluconolactonase [Theobroma cacao]
Gh_Sca208947G01	26.74	64.14	1.26222	0.801437	-	-	-	-	gi|590668581|ref|XP_007037534.1|/7.53232e-22/UPF0139 membrane protein [Theobroma cacao]
Gh_D09G1718	27.365	9.96	-1.45811	0.801386	-	-	-	-	gi|590672877|ref|XP_007038735.1|/1.22649e-40/Uncharacterized protein TCM_015201 [Theobroma cacao]
Gh_A05G1148	14.365	3.655	-1.97461	0.801147	-	-	-	-	gi|590621165|ref|XP_007024723.1|/1.0757e-28/Dormancy/auxin associated family protein, putative [Theobroma cacao]
Gh_D10G0220	24.555	8.65	-1.50524	0.801044	K03144|1|2e-32|135|vvi:100258601|transcription initiation factor TFIIH subunit 4	-	-	-	gi|590624651|ref|XP_007025662.1|/3.66781e-53/Tetraspanin family protein isoform 2 [Theobroma cacao]
Gh_Sca087441G01	6.485	0.175	-5.21168	0.800823	K03097|1|5e-31|130|mtr:MTR_4g095400|casein kinase II subunit alpha [EC:2.7.11.1]	-	GO:0004674//protein serine/threonine kinase activity;GO:0032559	GO:0006464//cellular protein modification process	gi|590597181|ref|XP_007018539.1|/1.52298e-30/Casein kinase alpha 1 [Theobroma cacao]
Gh_A01G0004	9.515	26.38	1.47117	0.800797	-	-	-	-	gi|590683028|ref|XP_007041500.1|/1.34613e-47/Maternal effect embryo arrest 9 [Theobroma cacao]
Gh_D08G1279	26.37	9.535	-1.46759	0.800686	K05283|1|2e-08|56.6|aly:ARALYDRAFT_354960|phosphatidylinositol glycan, class W [EC:2.3.-.-];K14297|2|2e-07|53.5|mtr:MTR_1g066430|nuclear pore complex protein Nup98-Nup96;K15692|3|1e-06|50.8|smo:SELMODRAFT_67002|E3 ubiquitin-protein ligase RNF13 [EC:6.3.2.19];K06058|4|1e-06|50.8|smo:SELMODRAFT_119112|deltex	-	GO:0046872//metal ion binding	-	gi|590678459|ref|XP_007040308.1|/8.12886e-69/RING-H2 zinc finger protein RHA1a, putative [Theobroma cacao]
Gh_A09G1552	5.485	17.715	1.69141	0.800618	-	GO:0019866//organelle inner membrane;GO:0031224//intrinsic component of membrane	GO:0022892	GO:0006810//transport	gi|590663564|ref|XP_007036256.1|/2.01826e-96/Mitochondrial import inner membrane translocase subunit Tim17/Tim22/Tim23 family protein [Theobroma cacao]
Gh_D12G0576	60.43	25.3	-1.25613	0.800584	-	-	GO:0003824//catalytic activity	-	gi|590702952|ref|XP_007046744.1|/1.32151e-88/Lactoylglutathione lyase / glyoxalase I family protein [Theobroma cacao]
Gh_A07G2349	50.43	20.63	-1.28954	0.800584	-	-	-	-	gi|590574558|ref|XP_007012436.1|/3.83663e-65/Damaged dna-binding 2, putative isoform 1 [Theobroma cacao]
Gh_D09G1584	130.815	56.73	-1.20534	0.800567	-	-	-	-	gi|590627963|ref|XP_007026590.1|/1.84621e-87/Uncharacterized protein TCM_021606 [Theobroma cacao]
Gh_A11G2796	9.98	1.365	-2.87014	0.800413	K03977|1|4e-08|54.3|rcu:RCOM_1577670|GTP-binding protein	-	GO:0000166//nucleotide binding	-	gi|590617378|ref|XP_007023774.1|/5.50992e-33/GTP-binding protein enga, putative [Theobroma cacao]
Gh_A05G1155	18.425	5.855	-1.65392	0.800225	K13464|1|3e-29|126|rcu:RCOM_0684970|jasmonate ZIM domain-containing protein	-	GO:0005488//binding	GO:0006950//response to stress;GO:0009719	gi|590620971|ref|XP_007024679.1|/4.48483e-77/Jasmonate-zim-domain protein 6, putative isoform 3 [Theobroma cacao]
Gh_D08G0986	15.775	4.48	-1.81607	0.8002	K00924|1|2e-06|51.2|ath:AT1G75820|[EC:2.7.1.-]	-	-	-	gi|590578854|ref|XP_007013624.1|/2.88888e-132/Binding protein, putative [Theobroma cacao]
Gh_D09G0861	79.97	34.025	-1.23286	0.80014	K01953|1|0.0|1054|rcu:RCOM_0479760|asparagine synthase (glutamine-hydrolysing) [EC:6.3.5.4]	-	GO:0016884//carbon-nitrogen ligase activity, with glutamine as amido-N-donor	GO:0006528//asparagine metabolic process	gi|383932352|gb|AFH57273.1|/0/asparagine synthetase [Gossypium hirsutum]
Gh_D01G0001	18.82	6.075	-1.63131	0.800106	K01598|1|2e-10|62.0|ota:Ot04g01710|phosphopantothenoylcysteine decarboxylase [EC:4.1.1.36]	-	-	-	gi|590682981|ref|XP_007041487.1|/2.42026e-36/Cytochrome c oxidase biogenesis protein Cmc1-like isoform 1 [Theobroma cacao]
Gh_Sca080254G01	7.915	0.45	-4.13659	0.800097	K09422|1|2e-24|108|vvi:100258784|myb proto-oncogene protein, plant	-	-	-	gi|590729185|ref|XP_007099741.1|/1.18706e-27/Uncharacterized protein isoform 2 [Theobroma cacao]
Gh_D12G1886	113.605	49.055	-1.21155	0.800063	K07213|1|1e-07|55.5|vvi:100247137|copper chaperone	GO:0016020//membrane	GO:0046872//metal ion binding	GO:0006875//cellular metal ion homeostasis	gi|297734446|emb|CBI15693.3|/8.17406e-54/unnamed protein product [Vitis vinifera]
Gh_Sca069809G01	28.22	10.465	-1.43115	0.799969	K03347|1|8e-23|103|aly:ARALYDRAFT_911957|cullin 1	GO:0015630//microtubule cytoskeleton;GO:0000228//nuclear chromosome;GO:0044444;GO:0000151//ubiquitin ligase complex	GO:0019899//enzyme binding	GO:0009725//response to hormone;GO:0019941//modification-dependent protein catabolic process;GO:0007623//circadian rhythm;GO:0043623//cellular protein complex assembly;GO:0007165//signal transduction;GO:0003006//developmental process involved in reproduction	gi|604347313|gb|EYU45565.1|/7.51184e-22/hypothetical protein MIMGU_mgv1a001885mg [Erythranthe guttata]
Gh_A01G0883	17.89	5.64	-1.66539	0.799901	-	-	-	GO:0050794//regulation of cellular process	gi|590594574|ref|XP_007017890.1|/0/DC1 domain-containing protein isoform 1 [Theobroma cacao]
Gh_D11G2477	5.21	17.13	1.71717	0.799841	-	-	-	-	gi|590641511|ref|XP_007030251.1|/1.62372e-48/Uncharacterized protein TCM_026055 [Theobroma cacao]
Gh_Sca089655G01	107.835	46.575	-1.2112	0.79973	-	GO:0009536//plastid	-	-	gi|586673972|ref|XP_006837986.1|/1.82011e-28/hypothetical protein AMTR_s00102p00104790 [Amborella trichopoda]
Gh_A07G1738	14.62	3.895	-1.90825	0.799543	K08065|1|6e-51|198|gmx:100813169|nuclear transcription Y subunit beta;K02326|4|2e-09|60.1|smo:SELMODRAFT_115079|DNA polymerase epsilon subunit 3 [EC:2.7.7.7]	GO:0043231//intracellular membrane-bounded organelle	GO:0003677//DNA binding	GO:0006351//transcription, DNA-templated	gi|590712355|ref|XP_007049366.1|/6.79241e-62/Nuclear transcription factor Y subunit B-3 [Theobroma cacao]
Gh_A05G0725	18.21	44.835	1.29989	0.799457	K08907|1|2e-122|436|pop:POPTR_820261|light-harvesting complex I chlorophyll a/b binding protein 1	GO:0009536//plastid	-	GO:0006091//generation of precursor metabolites and energy	gi|590564936|ref|XP_007009806.1|/3.42155e-124/Light-harvesting complex I protein Lhca1 isoform 1 [Theobroma cacao]
Gh_D08G1882	1.57	10.295	2.71311	0.79944	K01358|1|3e-30|108|pop:POPTR_827867|ATP-dependent Clp protease, protease subunit [EC:3.4.21.92]	-	GO:0004175//endopeptidase activity	GO:0019538//protein metabolic process	gi|590677414|ref|XP_007040010.1|/1.18404e-36/CLP protease proteolytic subunit 2 [Theobroma cacao]
Gh_D06G1647	16.85	5.09	-1.72701	0.799372	K14009|1|2e-45|179|gmx:100798727|B-cell receptor-associated protein 31	GO:0031224//intrinsic component of membrane;GO:0043231//intracellular membrane-bounded organelle	-	GO:0015031//protein transport	gi|590626295|ref|XP_007026129.1|/1.52377e-58/B-cell receptor-associated 31-like [Theobroma cacao]
Gh_D09G2086	31.02	72.585	1.22647	0.799227	K02974|1|4e-64|240|vvi:100243420|small subunit ribosomal protein S24e	GO:0030529//ribonucleoprotein complex	GO:0005198//structural molecule activity;GO:0005488//binding	GO:0010467//gene expression	gi|590658099|ref|XP_007034754.1|/7.90509e-64/Ribosomal protein S24e family protein isoform 1 [Theobroma cacao]
Gh_A11G1247	20.155	48.895	1.27855	0.799218	K04077|1|0.0|984|rcu:RCOM_1722530|chaperonin GroEL	GO:0044424	GO:0005515//protein binding;GO:0032559	GO:0006457//protein folding	gi|590714350|ref|XP_007049890.1|/0/Heat shock protein 60 isoform 1 [Theobroma cacao]
Gh_D11G0529	11.05	2.025	-2.44805	0.799193	-	-	-	-	gi|4544460|gb|AAD22368.1|/8.75791e-09/putative non-LTR retroelement reverse transcriptase [Arabidopsis thaliana]
Gh_Sca038382G01	4.535	15.815	1.80212	0.799142	K00472|1|8e-15|76.6|gmx:100805097|prolyl 4-hydroxylase [EC:1.14.11.2]	-	GO:0016705//oxidoreductase activity, acting on paired donors, with incorporation or reduction of molecular oxygen;GO:0005488//binding	-	gi|590649202|ref|XP_007032350.1|/2.09283e-16/Oxoglutarate/iron-dependent oxygenase [Theobroma cacao]
Gh_A03G0901	250.18	110.545	-1.17833	0.799065	-	GO:0043231//intracellular membrane-bounded organelle	GO:0005515//protein binding	GO:0010102//lateral root morphogenesis;GO:0048869//cellular developmental process;GO:0051707//response to other organism;GO:0010038//response to metal ion;GO:0009755//hormone-mediated signaling pathway;GO:0006950//response to stress	gi|383932370|gb|AFH57282.1|/5.17568e-52/nodulin-like protein [Gossypium hirsutum]
Gh_D02G1305	25.86	61.21	1.24305	0.79863	-	-	GO:0003676//nucleic acid binding	-	gi|590698896|ref|XP_007045805.1|/2.09965e-75/Plant-specific transcription factor YABBY family protein [Theobroma cacao]
Gh_D05G0387	23.58	8.34	-1.49944	0.798613	-	-	-	-	gi|590574558|ref|XP_007012436.1|/3.33133e-41/Damaged dna-binding 2, putative isoform 1 [Theobroma cacao]
Gh_D06G1707	42.96	17.47	-1.29811	0.798433	-	-	-	-	gi|590626938|ref|XP_007026311.1|/4.91741e-18/Uncharacterized protein TCM_030397 [Theobroma cacao]
Gh_A09G2528	162.39	71.745	-1.17851	0.798254	-	-	-	-	gi|702283699|ref|XP_010046011.1|/4.31772e-46/PREDICTED: uncharacterized protein LOC104434852 [Eucalyptus grandis]
Gh_D01G1186	0.01	4.205	8.71596	0.798212	-	-	-	-	gi|590636536|ref|XP_007028876.1|/7.17223e-17/Uncharacterized protein TCM_024813 [Theobroma cacao]
Gh_D12G0066	33	12.86	-1.35958	0.798203	K14493|1|7e-172|601|pop:POPTR_552633|gibberellin receptor GID1 [EC:3.-.-.-]	-	GO:0004871//signal transducer activity;GO:0003824//catalytic activity	-	gi|110747150|gb|ABG89394.1|/0/gibberellic acid receptor [Gossypium hirsutum]
Gh_D08G2743	12.29	2.765	-2.15213	0.798169	-	-	-	-	gi|590719449|ref|XP_007051057.1|/4.34059e-59/Zinc finger protein 6, putative [Theobroma cacao]
Gh_A07G1253	65.33	27.945	-1.22516	0.798152	-	-	-	-	gi|590721124|ref|XP_007051520.1|/1.37854e-74/Uncharacterized protein TCM_005124 [Theobroma cacao]
Gh_A08G1892	17.29	42.445	1.29566	0.798135	K11128|1|1e-47|187|pop:POPTR_571210|H/ACA ribonucleoprotein complex subunit 1	GO:0044452	GO:0016866//intramolecular transferase activity;GO:0003723//RNA binding	-	gi|590643133|ref|XP_007030720.1|/3.43823e-47/H/ACA ribonucleoprotein complex subunit 1-like protein 1 [Theobroma cacao]
Gh_A07G0109	98.555	42.845	-1.2018	0.798032	-	-	-	-	gi|590575925|ref|XP_007012823.1|/4.06606e-46/Uncharacterized protein isoform 1 [Theobroma cacao]
Gh_D08G1982	18.13	5.85	-1.63187	0.797896	K14811|1|3e-20|94.7|zma:100383160|ATP-dependent RNA helicase DBP3 [EC:3.6.4.13]	-	GO:0032559;GO:0042623//ATPase activity, coupled	-	gi|590680084|ref|XP_007040764.1|/8.79767e-23/DEA(D/H)-box RNA helicase family protein isoform 7 [Theobroma cacao]
Gh_Sca016465G01	1.9	10.76	2.50161	0.797845	K14489|1|3e-09|58.2|vvi:100263145|arabidopsis histidine kinase 2/3/4 (cytokinin receptor) [EC:2.7.13.3]	-	-	-	gi|590611391|ref|XP_007022089.1|/3.23475e-49/Carbohydrate-binding X8 domain superfamily protein [Theobroma cacao]
Gh_D11G1894	30.645	11.755	-1.38238	0.797802	-	-	-	-	gi|590704191|ref|XP_007047090.1|/1.23156e-55/HTH-type transcriptional regulator protein ptxE [Theobroma cacao]
Gh_A02G1815	13.54	3.415	-1.98727	0.797572	-	-	-	-	gi|383932344|gb|AFH57269.1|/1.51948e-30/MYB [Gossypium hirsutum]
Gh_A08G1236	9.97	1.45	-2.78154	0.797478	-	-	-	-	gi|590723505|ref|XP_007052203.1|/2.31788e-60/Late cornified envelope protein 1E [Theobroma cacao]
Gh_A07G1108	56.455	128.06	1.18165	0.797367	-	-	-	-	gi|383932364|gb|AFH57279.1|/7.01663e-65/GASA-like protein [Gossypium hirsutum]
Gh_D05G3521	87.01	37.745	-1.2049	0.797171	K03113|1|1e-49|192|vvi:100245122|translation initiation factor 1	-	GO:0008135//translation factor activity, nucleic acid binding	GO:0006412//translation	gi|657954001|ref|XP_008365631.1|/4.10601e-49/PREDICTED: protein translation factor SUI1 homolog 2 [Malus domestica]
Gh_A04G0409	9.01	24.715	1.45579	0.797128	K00799|1|5e-88|321|gmx:547936|glutathione S-transferase [EC:2.5.1.18]	-	GO:0016846//carbon-sulfur lyase activity;GO:0016765//transferase activity, transferring alkyl or aryl (other than methyl) groups	-	gi|590611774|ref|XP_007022199.1|/2.94268e-102/Glutathione S-transferase TAU 19 [Theobroma cacao]
Gh_D09G1640	85.04	36.935	-1.20315	0.797043	-	-	-	-	gi|590666664|ref|XP_007037025.1|/4.24437e-77/ZF-HD homeobox protein [Theobroma cacao]
Gh_D08G0139	10.92	2.04	-2.42033	0.797034	-	-	-	-	gi|545693870|gb|AGW47867.1|/1.16464e-43/polyprotein [Phaseolus vulgaris]
Gh_A10G0878	75.31	32.445	-1.21485	0.797026	-	-	GO:0003824//catalytic activity	-	gi|590702952|ref|XP_007046744.1|/7.48659e-92/Lactoylglutathione lyase / glyoxalase I family protein [Theobroma cacao]
Gh_A08G0174	40.06	16.31	-1.29641	0.796846	-	-	GO:0046872//metal ion binding	-	gi|590608302|ref|XP_007021226.1|/9.53934e-38/Ccd1, putative [Theobroma cacao]
Gh_D07G2345	2.89	12.37	2.0977	0.796787	K03676|1|2e-28|121|bdi:100821530|glutaredoxin 3	-	GO:0015036//disulfide oxidoreductase activity	GO:0019725//cellular homeostasis	gi|590647566|ref|XP_007031936.1|/1.18232e-59/Thioredoxin superfamily protein [Theobroma cacao]
Gh_A11G0959	15.875	4.69	-1.7591	0.796778	-	-	-	-	gi|590720415|ref|XP_007051326.1|/4.07337e-93/Uncharacterized protein TCM_004966 [Theobroma cacao]
Gh_A13G0153	29.015	11.06	-1.39145	0.79677	-	-	-	-	gi|590562329|ref|XP_007009053.1|/0/sugar beet HS1 PRO-1 2 [Theobroma cacao]
Gh_A05G2725	3.725	14.055	1.91577	0.796753	K07977|1|2e-62|234|osa:4334545|Arf/Sar family, other	-	-	-	gi|720100112|ref|XP_010248146.1|/6.26333e-61/PREDICTED: ADP-ribosylation factor [Nelumbo nucifera]
Gh_D07G0245	27.365	63.535	1.21522	0.79665	K02924|1|3e-25|111|mtr:MTR_3g106310|large subunit ribosomal protein L39e	GO:0043231//intracellular membrane-bounded organelle;GO:0030529//ribonucleoprotein complex	GO:0005198//structural molecule activity	GO:0010467//gene expression	gi|590573021|ref|XP_007012004.1|/3.6223e-24/Ribosomal protein L39 family protein [Theobroma cacao]
Gh_A07G0058	16.875	5.255	-1.68312	0.796463	-	-	-	-	gi|590577304|ref|XP_007013198.1|/1.96451e-14/Uncharacterized protein TCM_037897 [Theobroma cacao]
Gh_A12G1804	10.25	1.695	-2.59627	0.796335	-	-	-	-	gi|672114267|ref|XP_008776179.1|/1.18938e-19/PREDICTED: uncharacterized protein LOC103696357 [Phoenix dactylifera]
Gh_A05G0750	15.155	37.675	1.31381	0.796317	-	-	-	-	gi|590588221|ref|XP_007016156.1|/6.50868e-18/Uncharacterized protein TCM_041656 [Theobroma cacao]
Gh_A05G1067	11.265	29.35	1.38151	0.796266	K14484|1|5e-48|188|aly:ARALYDRAFT_470401|auxin-responsive protein IAA	-	-	-	gi|22531416|emb|CAD30274.1|/4.90939e-117/IAA16 protein [Gossypium hirsutum]
Gh_A12G1239	1.75	10.4	2.57116	0.796181	K13448|1|4e-07|51.2|ath:AT4G14640|calcium-binding protein CML	-	GO:0046872//metal ion binding	-	gi|694330757|ref|XP_009356072.1|/4.29646e-38/PREDICTED: calcium-binding protein PBP1-like [Pyrus x bretschneideri]
Gh_A07G0687	29.79	68.97	1.21114	0.796147	K07213|1|3e-13|72.4|vvi:100247137|copper chaperone	-	-	-	gi|590652245|ref|XP_007033097.1|/4.57799e-72/Heavy metal transport/detoxification superfamily protein [Theobroma cacao]
Gh_A01G0299	2.44	11.56	2.24419	0.795993	-	-	GO:0003824//catalytic activity	-	gi|590611391|ref|XP_007022089.1|/9.40221e-25/Carbohydrate-binding X8 domain superfamily protein [Theobroma cacao]
Gh_D09G0765	1.765	10.39	2.55746	0.795584	-	GO:0044421	GO:0046872//metal ion binding;GO:0016623;GO:0016616//oxidoreductase activity, acting on the CH-OH group of donors, NAD or NADP as acceptor	GO:0006005//L-fucose biosynthetic process;GO:0019852//L-ascorbic acid metabolic process	gi|702383274|ref|XP_010064035.1|/6.52907e-76/PREDICTED: auxin-binding protein ABP19a [Eucalyptus grandis]
Gh_A07G1964	6.015	18.175	1.59532	0.795541	-	GO:0043231//intracellular membrane-bounded organelle	-	-	gi|590649818|ref|XP_007032495.1|/6.31371e-29/Basic helix-loop-helix (bHLH) DNA-binding family protein [Theobroma cacao]
Gh_D08G1827	7.32	21.17	1.53211	0.795524	-	-	-	-	gi|590676725|ref|XP_007039818.1|/1.90857e-17/Uncharacterized protein isoform 2, partial [Theobroma cacao]
Gh_Sca095407G01	7.32	21.17	1.53211	0.795524	-	-	-	-	gi|590676725|ref|XP_007039818.1|/1.90857e-17/Uncharacterized protein isoform 2, partial [Theobroma cacao]
Gh_D08G1927	21.805	7.65	-1.51113	0.79543	-	-	-	-	gi|590677837|ref|XP_007040130.1|/8.16599e-145/Phloem protein 2-A12, putative [Theobroma cacao]
Gh_A04G0863	33.025	13.11	-1.33289	0.795413	-	-	-	-	gi|590691514|ref|XP_007043804.1|/1.84743e-49/Light-regulated protein precursor, putative isoform 1 [Theobroma cacao]
Gh_A05G2897	281.745	127.065	-1.14882	0.79537	-	-	-	-	gi|590561542|ref|XP_007008840.1|/2.96554e-47/Poly(A)-binding protein C-terminal interacting protein 6, putative [Theobroma cacao]
Gh_D02G2029	66.695	149.34	1.16295	0.795268	K02980|1|2e-27|118|pop:POPTR_642082|small subunit ribosomal protein S29e	-	-	-	gi|590687259|ref|XP_007042613.1|/2.01287e-27/Ribosomal protein S14p/S29e family protein [Theobroma cacao]
Gh_A13G1351	12.31	2.935	-2.0684	0.795174	-	-	-	-	gi|590612398|ref|XP_007022373.1|/2.30257e-59/Uncharacterized protein TCM_032632 [Theobroma cacao]
Gh_D10G1398	0.23	6.67	4.85798	0.795123	K00517|1|3e-106|384|ath:AT2G30750|[EC:1.14.-.-];K11868|3|9e-103|372|aly:ARALYDRAFT_481994|cytochrome P450, family 71, subfamily A, polypeptide 13 (indoleacetaldoxime dehydratase) [EC:4.99.1.6]	-	GO:0005506//iron ion binding	-	gi|590669444|ref|XP_007037775.1|/2.49688e-162/Cytochrome P450 71A1 [Theobroma cacao]
Gh_D07G2235	44.275	99.815	1.17276	0.794986	K00122|1|0.0|696|vvi:100261093|formate dehydrogenase [EC:1.2.1.2]	-	GO:0016614//oxidoreductase activity, acting on CH-OH group of donors;GO:0000166//nucleotide binding	GO:0008152//metabolic process	gi|590645822|ref|XP_007031449.1|/0/Formate dehydrogenase [Theobroma cacao]
Gh_Sca078858G01	13.23	3.355	-1.97943	0.794944	-	-	-	-	gi|590717618|ref|XP_007050649.1|/1.77144e-97/F-box family protein [Theobroma cacao]
Gh_Sca190259G01	4.14	0.01	-8.69349	0.794799	-	-	-	-	gi|590689694|ref|XP_007043299.1|/9.98483e-27/Peptidoglycan-binding LysM domain-containing protein, putative isoform 3 [Theobroma cacao]
Gh_Sca074836G01	4.145	0.01	-8.69523	0.794799	K00161|1|2e-90|329|gmx:100816737|pyruvate dehydrogenase E1 component subunit alpha [EC:1.2.4.1]	GO:0043227//membrane-bounded organelle	GO:0004738//pyruvate dehydrogenase activity	GO:0006007//glucose catabolic process	gi|211906500|gb|ACJ11743.1|/4.51373e-95/pyruvate dehydrogenase alpha subunit [Gossypium hirsutum]
Gh_D07G1470	3.965	14.325	1.85314	0.79473	K08495|1|2e-104|376|vvi:100265981|golgi SNAP receptor complex member 1	GO:0012505//endomembrane system;GO:0044431//Golgi apparatus part;GO:0031224//intrinsic component of membrane	GO:0005515//protein binding	GO:0009725//response to hormone;GO:0048193//Golgi vesicle transport	gi|590723178|ref|XP_007052112.1|/6.37787e-109/Golgi snare 12 isoform 2 [Theobroma cacao]
Gh_A13G1059	19.105	45.38	1.24811	0.794602	K08202|1|2e-36|151|cre:CHLREDRAFT_103526|MFS transporter, OCT family, solute carrier family 22 (organic cation transporter), member 4/5;K08150|3|5e-07|54.3|smo:SELMODRAFT_170396|MFS transporter, SP family, solute carrier family 2 (myo-inositol transporter), member 13	GO:0016020//membrane	GO:0022891//substrate-specific transmembrane transporter activity	GO:0006810//transport	gi|590613861|ref|XP_007022787.1|/0/Organic cation/carnitine transporter 3 [Theobroma cacao]
Gh_A09G0569	78.765	175.065	1.15226	0.79456	K02875|1|2e-63|238|rcu:RCOM_1169110|large subunit ribosomal protein L14e	GO:0030529//ribonucleoprotein complex	GO:0005198//structural molecule activity	GO:0010467//gene expression	gi|590659575|ref|XP_007035164.1|/2.02611e-64/Ribosomal protein L14 [Theobroma cacao]
Gh_D04G0645	71.545	158.245	1.14524	0.794261	K02941|1|1e-149|526|vvi:100250067|large subunit ribosomal protein LP0	GO:0030529//ribonucleoprotein complex	GO:0016835//carbon-oxygen lyase activity;GO:0005198//structural molecule activity	GO:0022613//ribonucleoprotein complex biogenesis;GO:0006412//translation	gi|590562320|ref|XP_007009051.1|/3.00402e-151/Ribosomal protein L10 family protein isoform 1 [Theobroma cacao]
Gh_A04G0687	10.46	27.42	1.39035	0.794261	K11252|1|3e-43|171|mtr:MTR_087s0002|histone H2B	-	-	-	gi|643727027|gb|KDP35592.1|/2.89264e-42/hypothetical protein JCGZ_09030 [Jatropha curcas]
Gh_Sca187795G01	16.9	5.37	-1.65403	0.794201	K00627|1|1e-22|102|aly:ARALYDRAFT_473597|pyruvate dehydrogenase E2 component (dihydrolipoamide acetyltransferase) [EC:2.3.1.12]	GO:0009526//plastid envelope;GO:0005840//ribosome;GO:0016020//membrane	GO:0016747//transferase activity, transferring acyl groups other than amino-acyl groups	GO:0003006//developmental process involved in reproduction	gi|590603244|ref|XP_007019955.1|/4.39168e-22/2-oxoacid dehydrogenases acyltransferase family protein isoform 2 [Theobroma cacao]
Gh_Sca056842G01	0.01	4.135	8.69174	0.794176	-	-	-	-	gi|590653220|ref|XP_007033361.1|/9.78358e-43/Nuclear matrix constituent protein 1-like protein, putative isoform 2 [Theobroma cacao]
Gh_Sca182294G01	4.125	0.01	-8.68825	0.794176	-	GO:0044464	GO:0003723//RNA binding	-	gi|590596107|ref|XP_007018244.1|/8.05696e-32/DsRNA-binding domain-like superfamily protein isoform 2 [Theobroma cacao]
Gh_A13G1212	28.605	11.055	-1.37157	0.794056	-	-	GO:0046872//metal ion binding	-	gi|566195260|ref|XP_002316949.2|/2.30087e-39/hypothetical protein POPTR_0011s13280g [Populus trichocarpa]
Gh_D12G0786	42.06	17.62	-1.25523	0.793945	-	-	-	-	gi|315307498|gb|ADU04157.1|/0/hypothetical protein [Gossypium hirsutum]
Gh_D10G0251	41.87	17.455	-1.26228	0.79392	-	GO:0043231//intracellular membrane-bounded organelle	GO:0003676//nucleic acid binding	-	gi|675824076|gb|AIL95848.1|/2.75259e-46/SQUAMOSA promoter binding-like transcription factor [Gossypium hirsutum]
Gh_Sca071846G01	4.115	0.01	-8.68475	0.793835	-	GO:0044464	-	-	gi|590644693|ref|XP_007031151.1|/5.67269e-46/Uncharacterized protein TCM_026764 [Theobroma cacao]
Gh_D06G0795	21.885	7.81	-1.48655	0.793818	-	-	-	-	gi|590575197|ref|XP_007012618.1|/4.59133e-48/Uncharacterized protein TCM_037511 [Theobroma cacao]
Gh_A13G1125	136.36	61.495	-1.14888	0.793741	K05389|1|1e-56|218|osa:4334137|potassium channel subfamily K, other eukaryote	-	-	GO:0006811//ion transport	gi|590605556|ref|XP_007020518.1|/1.12921e-138/Calcium-activated outward-rectifying potassium channel 1 isoform 1 [Theobroma cacao]
Gh_A13G1918	45.81	19.395	-1.23998	0.793664	K09481|1|4e-21|97.4|mtr:MTR_2g093770|protein transport protein SEC61 subunit beta	-	-	-	gi|590585398|ref|XP_007015434.1|/2.39352e-20/Transport protein SEC61 subunit beta, partial [Theobroma cacao]
Gh_D02G1572	10.18	1.73	-2.55689	0.793527	K13456|1|2e-09|58.5|rcu:RCOM_1750330|RPM1-interacting protein 4	-	-	-	gi|590695607|ref|XP_007044937.1|/2.61299e-19/Uncharacterized protein TCM_010689 [Theobroma cacao]
Gh_A07G0087	128.135	57.81	-1.14827	0.793493	K15172|1|9e-27|119|vcn:VOLCADRAFT_106802|transcription elongation factor SPT5	-	-	-	gi|590576405|ref|XP_007012951.1|/2.9587e-178/Zinc finger C-x8-C-x5-C-x3-H type family protein, putative [Theobroma cacao]
Gh_A13G1604	16.275	39.31	1.27224	0.793459	-	-	-	GO:0010876//lipid localization	gi|321272239|gb|ADW80126.1|/1.05509e-36/hybrid proline-rich protein [Gossypium hirsutum]
Gh_A11G2439	336.8	153.785	-1.13098	0.793254	-	-	-	-	gi|590644206|ref|XP_007031019.1|/7.93882e-64/Drm3-like protein isoform 1 [Theobroma cacao]
Gh_A09G1221	50.66	21.8	-1.21652	0.793007	-	-	-	-	gi|590637421|ref|XP_007029111.1|/4.4895e-164/F-box family protein [Theobroma cacao]
Gh_D13G1710	11.11	2.285	-2.28159	0.79299	-	-	-	-	gi|590642823|ref|XP_007030627.1|/1.11364e-17/PIF-like orf1 [Theobroma cacao]
Gh_D05G2365	4.065	14.345	1.81922	0.792922	-	-	-	-	gi|590602216|ref|XP_007019695.1|/7.77707e-06/Uncharacterized protein isoform 1 [Theobroma cacao]
Gh_A01G0547	46.72	19.97	-1.22621	0.792708	K14487|1|0.0|1137|rcu:RCOM_0032550|auxin responsive GH3 gene family	-	-	-	gi|590607976|ref|XP_007021139.1|/0/Auxin-responsive GH3 family protein [Theobroma cacao]
Gh_D02G2175	22.94	8.385	-1.45198	0.792666	K02603|1|9e-11|65.1|smo:SELMODRAFT_51018|origin recognition complex subunit 1	-	GO:0003676//nucleic acid binding;GO:0046914//transition metal ion binding	-	gi|590685366|ref|XP_007042082.1|/4.41225e-122/PHD finger family protein / bromo-adjacent domain-containing protein isoform 2 [Theobroma cacao]
Gh_A05G0921	10.525	1.98	-2.41025	0.792666	-	-	-	-	gi|590590785|ref|XP_007016833.1|/3.09311e-20/Uncharacterized protein TCM_042131 [Theobroma cacao]
Gh_Sca023213G01	6.34	18.825	1.5701	0.792589	K07204|1|6e-17|71.6|vvi:100261889|regulatory associated protein of mTOR	-	-	-	gi|590654071|ref|XP_007033599.1|/2.12823e-20/HEAT repeat,WD domain isoform 1 [Theobroma cacao]
Gh_A01G1086	129.02	58.71	-1.13592	0.792367	K08770|1|0.0|735|mtr:MTR_8g018230|ubiquitin C	GO:0043231//intracellular membrane-bounded organelle	-	GO:0043412//macromolecule modification;GO:0010033//response to organic substance;GO:0032502//developmental process	gi|697128365|ref|XP_009618235.1|/0/PREDICTED: polyubiquitin-like isoform X1 [Nicotiana tomentosiformis]
Gh_Sca103794G01	17.175	5.62	-1.61167	0.792316	-	-	-	-	gi|694309158|ref|XP_009357605.1|/2.3461e-20/PREDICTED: calcium permeable stress-gated cation channel 1 [Pyrus x bretschneideri]
Gh_D04G1783	14.96	36.205	1.27508	0.792205	K01184|1|1e-151|535|rcu:RCOM_1063390|polygalacturonase [EC:3.2.1.15]	-	GO:0004553//hydrolase activity, hydrolyzing O-glycosyl compounds	GO:0044238;GO:0045229//external encapsulating structure organization	gi|590694717|ref|XP_007044684.1|/0/Pectin lyase-like superfamily protein [Theobroma cacao]
Gh_D11G2939	13.765	33.815	1.29666	0.792154	-	-	GO:0043169//cation binding	-	gi|4545262|gb|AAD22465.1|AF118230_1/1.63473e-16/metallothionein-like protein [Gossypium hirsutum]
Gh_D10G2297	10.89	27.955	1.3601	0.792103	-	-	-	-	gi|590563072|ref|XP_007009264.1|/1.96526e-108/Pathogenesis-related thaumatin superfamily protein [Theobroma cacao]
Gh_A07G1163	27.28	10.555	-1.36992	0.792068	-	-	GO:0005488//binding	-	gi|590719512|ref|XP_007051076.1|/0/Heat shock protein DnaJ with tetratricopeptide repeat isoform 1 [Theobroma cacao]
Gh_A11G1986	22.33	51.76	1.21285	0.791983	-	-	-	-	gi|225458776|ref|XP_002285141.1|/3.6674e-29/PREDICTED: uncharacterized protein LOC100257455 [Vitis vinifera]
Gh_D07G1065	37.945	15.885	-1.25624	0.791411	K02943|1|9e-23|103|vvi:100254522|large subunit ribosomal protein LP2	GO:0030529//ribonucleoprotein complex	GO:0005198//structural molecule activity	GO:0006412//translation	gi|658015208|ref|XP_008342938.1|/2.82779e-21/PREDICTED: 60S acidic ribosomal protein P2B-like [Malus domestica]
Gh_A11G1509	47.04	103.46	1.13711	0.791266	K01602|1|1e-81|299|aly:ARALYDRAFT_494137|ribulose-bisphosphate carboxylase small chain [EC:4.1.1.39]	GO:0009536//plastid	GO:0016491//oxidoreductase activity;GO:0016831//carboxy-lyase activity	GO:0043094;GO:0015977//carbon fixation	gi|371942060|gb|AEX60842.1|/3.07388e-94/ribulose-1,5-bisphosphate carboxylase/oxygenase small subunit (chloroplast) [Gossypium hirsutum]
Gh_A03G0616	8.425	22.805	1.4366	0.791241	K02966|1|2e-69|258|pop:POPTR_556400|small subunit ribosomal protein S19e	GO:0043231//intracellular membrane-bounded organelle;GO:0015935//small ribosomal subunit	GO:0005198//structural molecule activity	GO:0010467//gene expression	gi|590668523|ref|XP_007037517.1|/9.09008e-73/Ribosomal protein S19e family protein isoform 1 [Theobroma cacao]
Gh_D11G2498	10.16	1.82	-2.48089	0.79107	-	-	-	-	gi|590642823|ref|XP_007030627.1|/5.12512e-15/PIF-like orf1 [Theobroma cacao]
Gh_D13G2506	56.51	123.775	1.13114	0.790993	K02129|1|2e-15|78.6|smo:SELMODRAFT_228282|F-type H+-transporting ATPase subunit e [EC:3.6.3.14]	GO:0005753//mitochondrial proton-transporting ATP synthase complex	GO:0015077//monovalent inorganic cation transmembrane transporter activity	GO:0006754//ATP biosynthetic process	gi|590685060|ref|XP_007042000.1|/4.1218e-20/Uncharacterized protein TCM_006763 [Theobroma cacao]
Gh_D11G3312	22.97	8.53	-1.42913	0.790848	-	-	-	-	gi|590629011|ref|XP_007026871.1|/1.5557e-43/Proteasome inhibitor-related [Theobroma cacao]
Gh_A06G0425	14.19	4.065	-1.80355	0.790558	-	-	-	-	-
Gh_A12G2155	23.405	8.77	-1.41617	0.790558	-	GO:0031224//intrinsic component of membrane;GO:0043231//intracellular membrane-bounded organelle	-	GO:0044267//cellular protein metabolic process	gi|590675425|ref|XP_007039444.1|/1.21013e-83/ORMDL family protein [Theobroma cacao]
Gh_Sca041083G01	0.01	4.05	8.66178	0.790242	-	-	-	-	-
Gh_Sca156061G01	0.01	4.055	8.66356	0.790242	-	-	-	-	-
Gh_A07G0136	0.01	4.045	8.66	0.790242	-	-	-	-	gi|566176437|ref|XP_006381644.1|/5.04724e-39/hypothetical protein POPTR_0006s14610g [Populus trichocarpa]
Gh_Sca185445G01	4.045	0.01	-8.66	0.790242	K08955|1|3e-13|71.6|mtr:MTR_3g104470|ATP-dependent metalloprotease [EC:3.4.24.-]	-	-	-	gi|238009124|gb|ACR35597.1|/2.17861e-13/unknown [Zea mays]
Gh_A10G0044	23.34	53.105	1.18604	0.790132	K12192|1|1e-68|257|smo:SELMODRAFT_266789|charged multivesicular body protein 2B	GO:0010008//endosome membrane	-	-	gi|590614422|ref|XP_007022935.1|/5.76497e-89/SNF7 family protein isoform 1 [Theobroma cacao]
Gh_A03G0283	0.485	7.545	3.95946	0.78985	-	-	-	-	gi|590590455|ref|XP_007016739.1|/1.55855e-27/Uncharacterized protein TCM_042052 [Theobroma cacao]
Gh_D05G2919	12.735	3.3	-1.94826	0.789799	K00522|1|4e-113|405|pop:POPTR_822369|ferritin heavy chain [EC:1.16.3.1]	GO:0009536//plastid	GO:0016724;GO:0005506//iron ion binding	GO:0008152//metabolic process;GO:0000041//transition metal ion transport;GO:0006875//cellular metal ion homeostasis	gi|590561672|ref|XP_007008875.1|/2.35219e-118/Ferritin 4 isoform 1 [Theobroma cacao]
Gh_Sca089896G01	15.595	37.09	1.24995	0.789739	K10576|1|5e-11|63.9|vvi:100250088|ubiquitin-conjugating enzyme E2 H [EC:6.3.2.19]	GO:0031224//intrinsic component of membrane	GO:0004871//signal transducer activity;GO:0004674//protein serine/threonine kinase activity;GO:0032559	GO:0006464//cellular protein modification process	gi|658037204|ref|XP_008354167.1|/4.65717e-32/PREDICTED: probably inactive leucine-rich repeat receptor-like protein kinase IMK2 [Malus domestica]
Gh_A02G1760	9.82	1.67	-2.55587	0.789603	K03841|1|0.0|654|pop:POPTR_714722|fructose-1,6-bisphosphatase I [EC:3.1.3.11]	GO:0044424	GO:0019203//carbohydrate phosphatase activity	GO:0005975//carbohydrate metabolic process	gi|590600430|ref|XP_007019452.1|/0/Inositol monophosphatase family protein isoform 3, partial [Theobroma cacao]
Gh_A12G2231	7.805	0.6	-3.70136	0.789551	-	-	-	-	gi|590674543|ref|XP_007039198.1|/2.06392e-24/Ankyrin repeat and KH domain-containing protein R11A8.7, putative [Theobroma cacao]
Gh_D12G1378	2.69	11.505	2.09658	0.789517	-	-	-	-	-
Gh_D08G0276	24.845	9.535	-1.38165	0.78927	-	-	-	-	-
Gh_D02G1515	19.24	6.72	-1.51758	0.789244	-	-	-	-	gi|675824110|gb|AIL95865.1|/0/SQUAMOSA promoter binding-like transcription factor [Gossypium hirsutum]
Gh_A12G2219	14	33.775	1.27053	0.789184	K07213|1|4e-06|50.4|ath:AT3G56240|copper chaperone	-	GO:0043169//cation binding	GO:0006812//cation transport	gi|590674656|ref|XP_007039229.1|/3.84389e-75/Heavy metal transport/detoxification domain-containing protein [Theobroma cacao]
Gh_A03G1340	33.785	14.04	-1.26684	0.789133	-	-	-	-	gi|590691651|ref|XP_007043842.1|/2.69017e-08/Uncharacterized protein isoform 1 [Theobroma cacao]
Gh_D02G0837	47.025	20.515	-1.19675	0.789031	-	-	-	-	gi|590597892|ref|XP_007018742.1|/2.74355e-148/Phosphate-responsive 1 family protein [Theobroma cacao]
Gh_D10G2289	9.89	1.74	-2.50688	0.788946	-	-	-	-	-
Gh_A12G0698	9.785	1.675	-2.54641	0.78892	-	-	GO:0016407//acetyltransferase activity	-	gi|590705649|ref|XP_007047498.1|/0/Acyl-CoA N-acyltransferases (NAT) superfamily protein [Theobroma cacao]
Gh_Sca155213G01	31.405	12.805	-1.29429	0.788903	K11308|1|2e-22|101|gmx:100819168|histone acetyltransferase MYST1 [EC:2.3.1.48]	GO:0044427//chromosomal part;GO:0043231//intracellular membrane-bounded organelle	GO:0046914//transition metal ion binding;GO:0016746//transferase activity, transferring acyl groups	GO:0006325//chromatin organization	gi|643723133|gb|KDP32738.1|/8.06343e-21/hypothetical protein JCGZ_12030 [Jatropha curcas]
Gh_A10G0760	49.14	21.56	-1.18854	0.788818	K09286|1|3e-28|122|vvi:100252531|EREBP-like factor	-	-	-	gi|641832337|gb|KDO51374.1|/3.27818e-46/hypothetical protein CISIN_1g029817mg [Citrus sinensis]
Gh_A03G1140	5.13	15.915	1.63336	0.788459	K13456|1|2e-09|58.5|rcu:RCOM_1750330|RPM1-interacting protein 4	-	-	-	gi|590695607|ref|XP_007044937.1|/4.45535e-27/Uncharacterized protein TCM_010689 [Theobroma cacao]
Gh_D11G1009	43.18	18.725	-1.2054	0.788263	K08237|1|0.0|715|pop:POPTR_731288|hydroquinone glucosyltransferase [EC:2.4.1.218]	-	GO:0035251//UDP-glucosyltransferase activity	-	gi|590721393|ref|XP_007051600.1|/0/UDP-Glycosyltransferase superfamily protein [Theobroma cacao]
Gh_D09G0603	0.09	5.325	5.88671	0.788229	K14677|1|4e-130|462|pop:POPTR_721246|aminoacylase [EC:3.5.1.14];K01436|4|5e-125|445|pop:POPTR_836712|amidohydrolase [EC:3.5.1.-]	-	-	-	gi|590688988|ref|XP_007043101.1|/3.13231e-139/Peptidase M20/M25/M40 family protein isoform 2 [Theobroma cacao]
Gh_A11G1823	16.665	5.525	-1.59277	0.788109	K12309|1|5e-41|163|aly:ARALYDRAFT_485655|beta-galactosidase [EC:3.2.1.23];K01190|3|4e-20|94.4|cme:CMP078C|beta-galactosidase [EC:3.2.1.23]	-	-	-	gi|590680225|ref|XP_007040803.1|/1.01452e-55/Beta-galactosidase 7 [Theobroma cacao]
Gh_D13G0955	9.625	24.82	1.36664	0.788084	K08176|1|3e-26|107|osa:4335115|MFS transporter, PHS family, inorganic phosphate transporter	GO:0031224//intrinsic component of membrane	GO:0015291//secondary active transmembrane transporter activity	GO:0015698//inorganic anion transport	gi|590656410|ref|XP_007034263.1|/4.51306e-25/Phosphate transporter 1,5 [Theobroma cacao]
Gh_A13G1541	77.395	166.38	1.10417	0.788033	K02883|1|2e-89|325|pop:POPTR_552462|large subunit ribosomal protein L18e	GO:0030529//ribonucleoprotein complex	GO:0005198//structural molecule activity	GO:0010467//gene expression	gi|590644284|ref|XP_007031040.1|/2.54527e-89/Ribosomal protein L18 [Theobroma cacao]
Gh_A12G1617	14.085	33.66	1.25688	0.787964	K08910|1|5e-130|461|rcu:RCOM_1471590|light-harvesting complex I chlorophyll a/b binding protein 4	GO:0009536//plastid	-	GO:0006091//generation of precursor metabolites and energy	gi|571450890|ref|XP_003523016.2|/1.3053e-134/PREDICTED: chlorophyll a-b binding protein P4, chloroplastic [Glycine max]
Gh_Sca137492G01	6.815	19.275	1.49995	0.787802	-	-	-	-	gi|590670572|ref|XP_007038093.1|/5.83336e-19/ARM repeat superfamily protein isoform 1 [Theobroma cacao]
Gh_D13G2390	133.35	284.78	1.09463	0.787563	K02957|1|4e-70|260|bdi:100837176|small subunit ribosomal protein S15Ae	GO:0031090//organelle membrane;GO:0043231//intracellular membrane-bounded organelle;GO:0015935//small ribosomal subunit;GO:0030312//external encapsulating structure	GO:0005198//structural molecule activity	GO:0010467//gene expression	gi|502139897|ref|XP_004503959.1|/6.1705e-69/PREDICTED: 40S ribosomal protein S15a-1-like [Cicer arietinum]
Gh_A08G1007	50.95	22.68	-1.16766	0.787324	K05283|1|5e-08|55.1|aly:ARALYDRAFT_354960|phosphatidylinositol glycan, class W [EC:2.3.-.-];K14297|2|2e-07|53.1|mtr:MTR_1g066430|nuclear pore complex protein Nup98-Nup96;K15692|3|1e-06|50.8|smo:SELMODRAFT_67002|E3 ubiquitin-protein ligase RNF13 [EC:6.3.2.19];K06058|4|1e-06|50.4|smo:SELMODRAFT_119112|deltex	-	GO:0046872//metal ion binding	-	gi|590678459|ref|XP_007040308.1|/1.06166e-68/RING-H2 zinc finger protein RHA1a, putative [Theobroma cacao]
Gh_Sca096599G01	1.44	9.275	2.68728	0.787273	K14009|1|2e-17|85.1|gmx:100793884|B-cell receptor-associated protein 31	-	-	-	gi|703110781|ref|XP_010099686.1|/9.92809e-19/hypothetical protein L484_025117 [Morus notabilis]
Gh_A10G1476	3.99	0.01	-8.64024	0.787188	-	-	-	-	-
Gh_D07G2354	19.845	45.245	1.18898	0.787137	K14822|1|4e-40|162|vvi:100254991|rRNA-processing protein CGR1	-	-	-	gi|590647861|ref|XP_007032017.1|/1.61818e-65/Uncharacterized protein TCM_017339 [Theobroma cacao]
Gh_D03G1677	33.82	14.195	-1.25249	0.787026	-	-	-	-	gi|590704323|ref|XP_007047127.1|/3.05744e-80/Dof-type zinc finger DNA-binding family protein, putative [Theobroma cacao]
Gh_D05G1700	9.935	25.285	1.34769	0.786966	K05298|1|0.0|750|gmx:100806482|glyceraldehyde-3-phosphate dehydrogenase (NADP+) (phosphorylating) [EC:1.2.1.13]	-	GO:0000166//nucleotide binding	GO:0019318//hexose metabolic process	gi|590595612|ref|XP_007018105.1|/0/Glyceraldehyde-3-phosphate dehydrogenase B subunit [Theobroma cacao]
Gh_A07G1688	13.63	32.61	1.25853	0.786923	-	-	GO:0016791//phosphatase activity	-	gi|641835337|gb|KDO54315.1|/9.62718e-70/hypothetical protein CISIN_1g028110mg [Citrus sinensis]
Gh_D13G2518	17.37	5.85	-1.57009	0.786898	-	-	-	-	gi|590628522|ref|XP_007026741.1|/4.44546e-86/Clathrin light chain protein [Theobroma cacao]
Gh_Sca140198G01	5.23	15.965	1.61003	0.786821	-	-	-	-	gi|659132516|ref|XP_008466239.1|/1.93042e-17/PREDICTED: coiled-coil domain-containing protein 25 [Cucumis melo]
Gh_A06G0267	21.96	49.56	1.1743	0.786804	-	-	-	-	gi|568858095|ref|XP_006482591.1|/1.83972e-44/PREDICTED: 39S ribosomal protein L41-A, mitochondrial-like [Citrus sinensis]
Gh_A10G1188	9.36	24.16	1.36804	0.78677	K06891|1|2e-06|49.7|vcn:VOLCADRAFT_73976|ATP-dependent Clp protease adaptor protein ClpS	GO:0043231//intracellular membrane-bounded organelle	-	-	gi|590655761|ref|XP_007034078.1|/5.11526e-55/Ribosomal protein L12/ ATP-dependent Clp protease adaptor protein ClpS family protein [Theobroma cacao]
Gh_D05G1853	24.155	9.36	-1.36774	0.78677	-	-	-	-	gi|590593295|ref|XP_007017525.1|/1.44292e-134/Erythronate-4-phosphate dehydrogenase family protein isoform 1 [Theobroma cacao]
Gh_A04G1313	0.01	3.975	8.63481	0.786685	-	-	-	-	gi|590642823|ref|XP_007030627.1|/8.74212e-15/PIF-like orf1 [Theobroma cacao]
Gh_A03G1151	23.195	8.875	-1.38599	0.786659	K11294|1|3e-09|62.4|zma:100273020|nucleolin;K14407|2|1e-06|53.5|olu:OSTLU_39629|cleavage stimulation factor subunit 2;K13201|4|6e-06|51.2|bdi:100830774|nucleolysin TIA-1/TIAR	-	-	-	gi|590695425|ref|XP_007044886.1|/0/Terminal EAR1-like 1, putative isoform 1 [Theobroma cacao]
Gh_Sca012360G01	15.47	4.955	-1.64252	0.786633	-	-	GO:0016740//transferase activity	-	gi|590610863|ref|XP_007021940.1|/2.20401e-26/Leucine-rich repeat transmembrane protein kinase, putative isoform 1 [Theobroma cacao]
Gh_D07G2461	28.275	11.41	-1.30923	0.786616	-	-	-	-	-
Gh_D02G1558	19.27	43.895	1.1877	0.786429	K02537|1|2e-107|385|gmx:100808950|mitotic spindle assembly checkpoint protein MAD2	-	-	GO:0000087//mitotic M phase	gi|356540181|ref|XP_003538568.1|/4.79267e-106/PREDICTED: mitotic spindle checkpoint protein MAD2-like [Glycine max]
Gh_D05G0686	57.345	25.805	-1.15202	0.786403	K05280|1|5e-103|373|pop:POPTR_823742|flavonoid 3'-monooxygenase [EC:1.14.13.21];K13083|5|4e-99|360|vvi:100248071|cytochrome P450, family 75, subfamily A (flavonoid 3',5'-hydroxylase) [EC:1.14.13.88]	-	-	-	gi|590583502|ref|XP_007014918.1|/0/Cytochrome P450, family 706, subfamily A, polypeptide 4 isoform 1 [Theobroma cacao]
Gh_A09G1243	25.42	10.04	-1.3402	0.786326	K05681|1|4e-76|284|cme:CMS467C|ATP-binding cassette, subfamily G (WHITE), member 2;K12843|2|3e-68|258|vvi:100248403|U4/U6 small nuclear ribonucleoprotein PRP3;K05658|4|1e-20|100|bdi:100821986|ATP-binding cassette, subfamily B (MDR/TAP), member 1	GO:0044464	GO:0017111//nucleoside-triphosphatase activity;GO:0015098//molybdate ion transmembrane transporter activity;GO:0032559	GO:0009207	gi|590633253|ref|XP_007028065.1|/0/White-brown-complex ABC transporter family isoform 2 [Theobroma cacao]
Gh_A12G0212	21.045	7.835	-1.42547	0.786241	K14432|1|1e-102|371|rcu:RCOM_0813280|ABA responsive element binding factor	-	-	-	gi|590686642|ref|XP_007042439.1|/1.41371e-147/Abscisic acid responsive element-binding factor 1, putative isoform 1 [Theobroma cacao]
Gh_D07G1383	10.665	2.3	-2.21318	0.786138	K09422|1|2e-36|148|vvi:100258469|myb proto-oncogene protein, plant	GO:0043231//intracellular membrane-bounded organelle	GO:0003676//nucleic acid binding	-	gi|380006413|gb|AFD29597.1|/1.30555e-42/caprice [Gossypium arboreum]
Gh_D12G1760	6.475	18.49	1.51379	0.786002	K10610|1|6e-24|109|ota:Ot10g03450|DNA damage-binding protein 1;K03671|2|2e-10|64.3|gmx:100499871|thioredoxin 1	-	-	-	gi|590668085|ref|XP_007037394.1|/2.41616e-95/Thioredoxin II, putative [Theobroma cacao]
Gh_Sca049580G01	12.225	3.165	-1.94956	0.786002	-	-	GO:0016791//phosphatase activity	-	gi|590681024|ref|XP_007040999.1|/1.216e-131/Rhythmically-expressed protein 2 protein, putative isoform 1 [Theobroma cacao]
Gh_A08G1259	21.185	7.905	-1.42221	0.785703	K03115|1|2e-127|453|vvi:100266745|casein kinase II subunit beta	GO:0043234//protein complex	GO:0019207//kinase regulator activity	-	gi|590724177|ref|XP_007052392.1|/2.54055e-129/Casein kinase II beta subunit 4 isoform 1 [Theobroma cacao]
Gh_D12G1154	3.96	0.01	-8.62936	0.785541	K14488|1|6e-36|146|pop:POPTR_664170|SAUR family protein	-	-	GO:0009725//response to hormone	gi|590720919|ref|XP_007051462.1|/1.1344e-38/SAUR-like auxin-responsive protein family [Theobroma cacao]
Gh_D11G0937	53.87	24.195	-1.15477	0.785336	K04733|1|3e-42|171|ath:AT5G38990|interleukin-1 receptor-associated kinase 4 [EC:2.7.11.1];K00924|5|2e-38|159|osa:4337593|[EC:2.7.1.-]	-	GO:0016301//kinase activity	-	gi|590722064|ref|XP_007051792.1|/0/U-box domain-containing protein 33, putative [Theobroma cacao]
Gh_Sca028226G01	70.055	32.18	-1.12232	0.78526	K09338|1|3e-52|203|aly:ARALYDRAFT_481105|homeobox-leucine zipper protein	-	GO:0003677//DNA binding	GO:0006351//transcription, DNA-templated	gi|590706919|ref|XP_007047858.1|/1.83117e-93/Alanine--glyoxylate aminotransferase 2 isoform 1 [Theobroma cacao]
Gh_D08G0846	28.065	61.425	1.13005	0.785021	K01887|1|1e-37|152|vvi:100261143|arginyl-tRNA synthetase [EC:6.1.1.19]	GO:0044424	GO:0004812//aminoacyl-tRNA ligase activity;GO:0032559	GO:0006418//tRNA aminoacylation for protein translation	gi|590576595|ref|XP_007013000.1|/6.13563e-45/Arginyl-tRNA synthetase, class Ic isoform 2 [Theobroma cacao]
Gh_A07G0867	135.755	284.15	1.06565	0.784987	K02893|1|1e-47|186|gmx:100778548|large subunit ribosomal protein L23Ae	-	-	-	gi|590589736|ref|XP_007016535.1|/2.41795e-49/Ribosomal protein L23AB isoform 1 [Theobroma cacao]
Gh_A07G1712	3.95	0.01	-8.62571	0.784927	-	-	-	-	gi|590711836|ref|XP_007049220.1|/9.47649e-73/PTB domain-containing engulfment adapter protein 1 isoform 1 [Theobroma cacao]
Gh_Sca120753G01	8.22	0.915	-3.16729	0.78491	K14505|1|2e-09|58.5|vvi:100267897|cyclin D3, plant	-	-	-	gi|590705248|ref|XP_007047384.1|/3.75431e-10/D3-type cyclin isoform 2, partial [Theobroma cacao]
Gh_A11G2411	25.415	56.105	1.14245	0.784722	K02978|1|1e-37|152|mtr:MTR_2g015680|small subunit ribosomal protein S27e	GO:0015935//small ribosomal subunit;GO:0030312//external encapsulating structure	GO:0043169//cation binding;GO:0005198//structural molecule activity	GO:0010467//gene expression;GO:0022613//ribonucleoprotein complex biogenesis	gi|657397260|gb|KEH37032.1|/2.36352e-36/40S ribosomal protein S27-1 [Medicago truncatula]
Gh_A05G1743	47.93	21.465	-1.15894	0.784517	-	GO:0042579//microbody	GO:0005496//steroid binding	GO:0009062//fatty acid catabolic process;GO:0032501//multicellular organismal process;GO:0006869//lipid transport;GO:0006081//cellular aldehyde metabolic process	gi|590592290|ref|XP_007017238.1|/1.83255e-52/Sterol carrier protein 2 [Theobroma cacao]
Gh_D05G0805	393.41	188.865	-1.05868	0.784176	-	-	-	-	gi|590586689|ref|XP_007015774.1|/6.59384e-54/Pollen Ole e 1 allergen and extensin family protein, putative [Theobroma cacao]
Gh_A11G0653	53.53	24.255	-1.14207	0.784057	K13030|1|3e-16|82.8|sbi:SORBI_01g001220|cyanohydrin beta-glucosyltransferase [EC:2.4.1.85];K13691|2|2e-12|69.7|rcu:RCOM_0606510|pathogen-inducible salicylic acid glucosyltransferase [EC:2.4.1.-]	-	-	-	gi|590650746|ref|XP_007032718.1|/4.71451e-60/UDP-Glycosyltransferase superfamily protein, putative [Theobroma cacao]
Gh_Sca006915G01	11.79	28.575	1.27719	0.783997	K10610|1|5e-24|109|ota:Ot10g03450|DNA damage-binding protein 1;K03671|2|2e-10|64.3|gmx:100499871|thioredoxin 1	-	-	-	gi|590668085|ref|XP_007037394.1|/5.79024e-93/Thioredoxin II, putative [Theobroma cacao]
Gh_Sca017503G01	118.625	56.035	-1.08201	0.78398	-	GO:0009536//plastid	-	-	gi|358346026|ref|XP_003637074.1|/2.10914e-40/Cell wall-associated hydrolase, partial [Medicago truncatula]
Gh_Sca154451G01	11.985	3.105	-1.94856	0.78386	K14638|1|3e-08|54.7|ppp:PHYPADRAFT_134814|solute carrier family 15 (peptide/histidine transporter), member 3/4	-	-	-	gi|590693611|ref|XP_007044382.1|/2.18561e-21/Nitrate transporter 1.7, putative [Theobroma cacao]
Gh_A08G2179	54.92	115.965	1.07829	0.783792	K02910|1|4e-49|190|vvi:100267870|large subunit ribosomal protein L31e	GO:0030529//ribonucleoprotein complex	GO:0005198//structural molecule activity	GO:0010467//gene expression	gi|590576308|ref|XP_007012925.1|/7.06552e-49/Ribosomal protein L31e family protein [Theobroma cacao]
Gh_Sca144252G01	12.72	3.56	-1.83715	0.783758	K03217|1|5e-26|114|pop:POPTR_560645|preprotein translocase subunit YidC	-	-	-	gi|566174982|ref|XP_006381144.1|/1.58157e-24/hypothetical protein POPTR_0006s07260g [Populus trichocarpa]
Gh_Sca183223G01	3.925	0.01	-8.61655	0.783613	K13416|1|3e-10|61.6|aly:ARALYDRAFT_491347|brassinosteroid insensitive 1-associated receptor kinase 1 [EC:2.7.10.1 2.7.11.1];K13417|4|1e-09|59.3|ath:AT2G13790|somatic embryogenesis receptor kinase 4 [EC:2.7.10.1 2.7.11.1]	-	GO:0004672//protein kinase activity;GO:0032559	GO:0006464//cellular protein modification process	gi|641840618|gb|KDO59537.1|/1.45795e-17/hypothetical protein CISIN_1g012739mg [Citrus sinensis]
Gh_Sca163059G01	0.98	8.305	3.08313	0.783536	-	-	-	-	gi|590670062|ref|XP_007037950.1|/1.61569e-08/RNA-metabolising metallo-beta-lactamase family protein [Theobroma cacao]
Gh_A02G1800	1.465	9.09	2.63338	0.783493	K09873|1|1e-108|390|ath:AT3G16240|aquaporin TIP;K09866|2|3e-100|362|sbi:SORBI_10g019360|aquaporin-4	GO:0031224//intrinsic component of membrane	-	GO:0006810//transport	gi|1439609|gb|AAB04557.1|/8.77287e-128/delta-tonoplast intrinsic protein [Gossypium hirsutum]
Gh_D03G1761	51.71	23.505	-1.13748	0.783468	-	-	-	-	gi|590579536|ref|XP_007013814.1|/0/Uncharacterized protein isoform 2 [Theobroma cacao]
Gh_D01G0559	142.12	67.505	-1.07404	0.783434	K14487|1|0.0|1134|rcu:RCOM_0032550|auxin responsive GH3 gene family	GO:0009536//plastid	GO:0016881//acid-amino acid ligase activity	GO:0048878//chemical homeostasis;GO:0000902//cell morphogenesis;GO:0009755//hormone-mediated signaling pathway	gi|590607976|ref|XP_007021139.1|/0/Auxin-responsive GH3 family protein [Theobroma cacao]
Gh_A02G1821	67.47	31.31	-1.10762	0.7834	-	-	-	-	gi|590704323|ref|XP_007047127.1|/8.8958e-80/Dof-type zinc finger DNA-binding family protein, putative [Theobroma cacao]
Gh_A11G0870	38.56	16.875	-1.19222	0.783357	K14496|1|2e-89|325|gmx:100810273|abscisic acid receptor PYR/PYL family	-	-	-	gi|590721323|ref|XP_007051579.1|/1.3986e-95/Regulatory component of ABA receptor 1 [Theobroma cacao]
Gh_D01G0164	23	8.95	-1.36167	0.783331	-	-	-	-	gi|590690549|ref|XP_007043538.1|/5.89002e-136/F21B7.22 [Theobroma cacao]
Gh_D03G1316	135.255	64.34	-1.07189	0.78322	-	-	-	-	gi|590590839|ref|XP_007016848.1|/3.04642e-42/Heavy metal transport/detoxification superfamily protein, putative [Theobroma cacao]
Gh_A05G0079	0.49	7.3	3.89704	0.783144	K14484|1|1e-19|95.1|ath:AT1G51950|auxin-responsive protein IAA	-	-	-	gi|332167941|gb|AEE25655.1|/1.4614e-117/auxin-responsive protein [Gossypium hirsutum]
Gh_Sca059180G01	9.055	1.46	-2.63275	0.78299	K10357|1|5e-12|67.4|aly:ARALYDRAFT_887631|myosin V;K03165|2|2e-09|58.5|ota:Ot06g03550|DNA topoisomerase III [EC:5.99.1.2]	-	GO:0000166//nucleotide binding	-	gi|674962924|emb|CDX70927.1|/2.17939e-21/BnaC03g10110D [Brassica napus]
Gh_D05G0034	272.09	562.655	1.04817	0.782828	-	GO:0030529//ribonucleoprotein complex	-	-	gi|586747740|ref|XP_006850926.1|/3.79393e-18/hypothetical protein AMTR_s00025p00182570 [Amborella trichopoda]
Gh_D05G1325	12.615	3.53	-1.8374	0.782811	-	-	-	-	gi|590621165|ref|XP_007024723.1|/1.09693e-25/Dormancy/auxin associated family protein, putative [Theobroma cacao]
Gh_A06G0436	10.535	2.36	-2.15833	0.782794	K06892|1|2e-58|224|pop:POPTR_550478|;K05277|2|3e-54|210|pop:POPTR_548547|leucoanthocyanidin dioxygenase [EC:1.14.11.19]	-	GO:0003824//catalytic activity	GO:0008152//metabolic process	gi|590578897|ref|XP_007013636.1|/8.85532e-158/Senescence-related gene 1 [Theobroma cacao]
Gh_A08G1902	46.25	97.905	1.08193	0.782777	K02974|1|2e-64|241|vvi:100243420|small subunit ribosomal protein S24e	GO:0030529//ribonucleoprotein complex	GO:0005198//structural molecule activity;GO:0005488//binding	GO:0010467//gene expression	gi|590658099|ref|XP_007034754.1|/2.06114e-64/Ribosomal protein S24e family protein isoform 1 [Theobroma cacao]
Gh_D10G0579	2.165	10.22	2.23896	0.782683	K13248|1|2e-124|442|rcu:RCOM_0313210|pyridoxal phosphate phosphatase PHOSPHO2 [EC:3.1.3.74]	-	GO:0016791//phosphatase activity	GO:0006796//phosphate-containing compound metabolic process	gi|590620080|ref|XP_007024447.1|/7.22627e-137/Pyridoxal phosphate phosphatase-related protein [Theobroma cacao]
Gh_Sca133763G01	8.42	1.06	-2.98976	0.78241	-	-	-	-	gi|590574755|ref|XP_007012494.1|/1.45918e-33/Uncharacterized protein isoform 1 [Theobroma cacao]
Gh_D10G0756	10.555	26.05	1.30336	0.782376	K07342|1|2e-24|108|rcu:RCOM_1505970|protein transport protein SEC61 subunit gamma and related proteins	GO:0044464	GO:0008320//protein transmembrane transporter activity	GO:0006886//intracellular protein transport	gi|590647425|ref|XP_007031898.1|/7.98001e-24/SecE/sec61-gamma protein transport protein [Theobroma cacao]
Gh_D08G2738	2.97	11.645	1.97118	0.782077	K00949|1|2e-78|290|vvi:100246863|thiamine pyrophosphokinase [EC:2.7.6.2]	-	GO:0016778;GO:0032559	GO:0042723//thiamine-containing compound metabolic process;GO:0009108//coenzyme biosynthetic process	gi|590718760|ref|XP_007050884.1|/7.84411e-81/Thiamin pyrophosphokinase1 isoform 2 [Theobroma cacao]
Gh_D13G1874	103.725	49.51	-1.06697	0.781855	-	-	-	-	gi|590644206|ref|XP_007031019.1|/9.69446e-54/Drm3-like protein isoform 1 [Theobroma cacao]
Gh_A03G1975	39.6	17.63	-1.16747	0.781685	K08488|1|8e-88|321|ath:AT5G46860|syntaxin 7	GO:0044464	GO:0005515//protein binding	GO:0015031//protein transport	gi|590679731|ref|XP_007040664.1|/4.08438e-103/Syntaxin/t-SNARE family protein [Theobroma cacao]
Gh_A07G0391	10.395	25.65	1.30307	0.781668	K01724|1|2e-20|97.1|pop:POPTR_887818|4a-hydroxytetrahydrobiopterin dehydratase [EC:4.2.1.96]	-	GO:0016836//hydro-lyase activity	GO:0009108//coenzyme biosynthetic process	gi|590670977|ref|XP_007038207.1|/1.52082e-84/Pterin-4-alpha-carbinolamine dehydratase 1 isoform 1 [Theobroma cacao]
Gh_D11G0527	55.295	25.375	-1.12374	0.78165	-	-	-	-	gi|590706144|ref|XP_007047641.1|/1.01584e-39/Uncharacterized protein isoform 1 [Theobroma cacao]
Gh_A12G1040	20.275	7.655	-1.40523	0.781582	K13422|1|2e-38|158|mtr:MTR_5g030430|transcription factor MYC2	-	-	-	gi|590720902|ref|XP_007051457.1|/3.21885e-175/Basic helix-loop-helix DNA-binding family protein [Theobroma cacao]
Gh_A01G1607	19.695	7.335	-1.42496	0.781471	K13448|1|3e-49|192|rcu:RCOM_0561520|calcium-binding protein CML	-	-	-	gi|133902320|gb|ABO41848.1|/4.21468e-71/putative calcium-binding protein [Gossypium hirsutum]
Gh_D01G2064	3.055	11.75	1.94342	0.781463	-	-	-	-	gi|590630965|ref|XP_007027431.1|/6.30927e-79/GATA zinc finger domain-containing protein 10 [Theobroma cacao]
Gh_A01G0451	10.73	2.53	-2.08444	0.781386	-	GO:0015630//microtubule cytoskeleton;GO:0044444	GO:0017111//nucleoside-triphosphatase activity;GO:0032561//guanyl ribonucleotide binding	GO:0009207	gi|449506182|ref|XP_004162676.1|/3.25191e-33/PREDICTED: dynamin-related protein 5A-like [Cucumis sativus]
Gh_A05G1397	12.06	3.25	-1.89172	0.781335	-	-	-	-	gi|590624966|ref|XP_007025752.1|/5.5096e-17/Uncharacterized protein TCM_029960 [Theobroma cacao]
Gh_D10G2320	10.595	25.965	1.29318	0.781232	K15414|1|6e-71|265|vvi:100266772|complement component 1 Q subcomponent-binding protein, mitochondrial	-	-	-	gi|590562862|ref|XP_007009204.1|/1.30949e-89/Mitochondrial glycoprotein family protein, putative isoform 1 [Theobroma cacao]
Gh_D09G2307	14.41	33.365	1.21127	0.781232	K11592|1|5e-41|166|smo:SELMODRAFT_448444|endoribonuclease Dicer [EC:3.1.26.-]	-	-	-	gi|590661150|ref|XP_007035594.1|/4.20497e-123/ARM repeat superfamily protein [Theobroma cacao]
Gh_D02G1944	33.335	14.385	-1.21247	0.781232	-	-	-	-	gi|590689348|ref|XP_007043202.1|/1.24107e-16/Uncharacterized protein TCM_007661 [Theobroma cacao]
Gh_D06G1081	0.01	3.875	8.59805	0.780729	K08735|1|2e-10|62.4|pop:POPTR_569858|DNA mismatch repair protein MSH2	GO:0032300//mismatch repair complex	GO:0032559;GO:0003690//double-stranded DNA binding	GO:0006281//DNA repair	gi|590664181|ref|XP_007036428.1|/3.17821e-09/MUTS isoform 2 [Theobroma cacao]
Gh_A12G2149	9.005	1.51	-2.57618	0.780516	-	-	GO:0016740//transferase activity	-	gi|590679436|ref|XP_007040580.1|/1.10375e-25/Cellulose synthase like G3, putative [Theobroma cacao]
Gh_Sca078296G01	42.395	19.04	-1.15486	0.780499	K09422|1|5e-07|50.8|rcu:RCOM_0654820|myb proto-oncogene protein, plant	GO:0043231//intracellular membrane-bounded organelle	GO:0003676//nucleic acid binding	-	gi|590620683|ref|XP_007024601.1|/1.42495e-49/TRF-like 3, putative isoform 2 [Theobroma cacao]
Gh_D08G0050	10.175	25.02	1.29805	0.780473	K01537|1|3e-07|52.0|aly:ARALYDRAFT_470813|Ca2+-transporting ATPase [EC:3.6.3.8]	-	-	-	gi|590700420|ref|XP_007046159.1|/1.66561e-13/Zinc finger-like protein [Theobroma cacao]
Gh_A11G2810	28.205	60.36	1.09764	0.780464	K02934|1|3e-79|293|rcu:RCOM_1526800|large subunit ribosomal protein L6e	GO:0005622//intracellular	-	-	gi|590636770|ref|XP_007028938.1|/3.02585e-81/Ribosomal protein L6 family protein, putative [Theobroma cacao]
Gh_A04G0976	75.235	35.62	-1.07872	0.780439	-	GO:0005618//cell wall	-	-	gi|590688322|ref|XP_007042914.1|/5.89524e-159/EXORDIUM like 2 [Theobroma cacao]
Gh_A13G0827	34.85	15.275	-1.18999	0.780354	K10610|1|1e-23|108|ota:Ot10g03450|DNA damage-binding protein 1;K03671|2|3e-08|57.4|pop:POPTR_219472|thioredoxin 1	GO:0009941//chloroplast envelope;GO:0009532//plastid stroma	GO:0016667//oxidoreductase activity, acting on a sulfur group of donors	-	gi|380710175|gb|AFD98846.1|/8.03801e-166/chloroplast Trx [Gossypium hirsutum]
Gh_Sca157327G01	7.55	0.67	-3.49424	0.780191	K03113|1|8e-39|156|gmx:100787664|translation initiation factor 1	-	GO:0008135//translation factor activity, nucleic acid binding	GO:0006412//translation	gi|590606756|ref|XP_007020819.1|/7.01463e-41/Translation initiation factor SUI1 family protein [Theobroma cacao]
Gh_A05G1303	8.845	1.43	-2.62885	0.779773	-	-	-	-	gi|590623663|ref|XP_007025384.1|/2.07579e-51/RNA binding-like protein [Theobroma cacao]
Gh_Sca020384G01	15.68	35.5	1.17889	0.779748	-	-	-	-	gi|723702364|ref|XP_010321487.1|/2.26819e-18/PREDICTED: tRNA threonylcarbamoyladenosine dehydratase isoform X2 [Solanum lycopersicum]
Gh_A10G1243	44.02	91.785	1.0601	0.779697	-	-	-	-	gi|255577622|ref|XP_002529688.1|/3.39797e-19/lipid binding protein, putative [Ricinus communis]
Gh_D11G0528	9.58	1.89	-2.34164	0.779671	K00844|1|6e-168|588|vvi:100853826|hexokinase [EC:2.7.1.1]	-	GO:0016773//phosphotransferase activity, alcohol group as acceptor;GO:0000166//nucleotide binding	GO:0005975//carbohydrate metabolic process;GO:0044237//cellular metabolic process	gi|590706223|ref|XP_007047663.1|/0/Hexokinase-like 3 [Theobroma cacao]
Gh_A09G1053	20.875	45.7	1.13042	0.779594	K05279|1|6e-100|362|rcu:RCOM_0596300|flavonol 3-O-methyltransferase [EC:2.1.1.76];K13066|3|5e-98|355|pop:POPTR_824484|caffeic acid 3-O-methyltransferase [EC:2.1.1.68]	-	GO:0008168//methyltransferase activity	-	gi|268528131|gb|ACZ06242.1|/0/caffeic acid O-methyltransferase 3 [Gossypium hirsutum]
Gh_Sca004717G15	14.305	4.635	-1.62588	0.779338	K15203|1|2e-22|102|ath:AT3G15420|general transcription factor 3C polypeptide 6	-	-	-	gi|590608770|ref|XP_007021355.1|/1.33278e-55/Transcription factor TFIIIC, putative isoform 1 [Theobroma cacao]
Gh_A12G1980	4.07	13.32	1.71049	0.779244	K01051|1|4e-91|333|ppp:PHYPADRAFT_135307|pectinesterase [EC:3.1.1.11]	GO:0005618//cell wall	-	GO:0071555//cell wall organization	gi|590676804|ref|XP_007039841.1|/0/Pectin lyase-like superfamily protein [Theobroma cacao]
Gh_D05G1190	146.585	71.345	-1.03885	0.779048	-	-	-	-	gi|590618047|ref|XP_007023950.1|/3.02061e-47/Uncharacterized protein TCM_028393 [Theobroma cacao]
Gh_A05G1271	71.26	146.28	1.03757	0.77904	K02912|1|1e-62|235|rcu:RCOM_0379000|large subunit ribosomal protein L32e	GO:0030529//ribonucleoprotein complex	GO:0005198//structural molecule activity	GO:0010467//gene expression	gi|643704131|gb|KDP21195.1|/2.10395e-61/hypothetical protein JCGZ_21666 [Jatropha curcas]
Gh_A01G1281	29.22	12.45	-1.23081	0.778963	-	-	-	-	gi|590692170|ref|XP_007043985.1|/0/Squamosa promoter binding protein-like 2, putative isoform 1 [Theobroma cacao]
Gh_A06G0639	8.41	1.195	-2.8151	0.778937	-	-	-	-	gi|590575990|ref|XP_007012840.1|/2.17243e-37/Uncharacterized protein TCM_037661 [Theobroma cacao]
Gh_A11G2901	50.69	104.925	1.04959	0.778929	K02930|1|0.0|680|vvi:100255110|large subunit ribosomal protein L4e	-	-	-	gi|590630245|ref|XP_007027218.1|/0/Ribosomal protein L4/L1 family isoform 1 [Theobroma cacao]
Gh_Sca060638G01	25.62	54.975	1.10151	0.778886	K07897|1|1e-67|251|pop:POPTR_722063|Ras-related protein Rab-7A	-	GO:0032561//guanyl ribonucleotide binding	GO:0006810//transport;GO:0035556//intracellular signal transduction	gi|590685868|ref|XP_007042216.1|/2.91519e-66/RAB GTPase G3F isoform 1 [Theobroma cacao]
Gh_A07G0106	34.475	15.215	-1.18006	0.778886	-	-	-	-	gi|590575990|ref|XP_007012840.1|/3.87109e-37/Uncharacterized protein TCM_037661 [Theobroma cacao]
Gh_D10G0567	6.265	17.47	1.47949	0.77886	-	-	-	-	gi|590620215|ref|XP_007024474.1|/6.76589e-82/Receptor-like protein kinase-related family protein [Theobroma cacao]
Gh_D02G0136	68.235	139.93	1.03612	0.77886	K02923|1|3e-21|98.2|rcu:RCOM_1077580|large subunit ribosomal protein L38e	GO:0030529//ribonucleoprotein complex	-	-	gi|414869767|tpg|DAA48324.1|/4.09891e-20/TPA: hypothetical protein ZEAMMB73_262778, partial [Zea mays]
Gh_D02G0431	114.74	234.54	1.03147	0.778801	-	-	-	-	gi|119888006|gb|ABM05955.1|/2.37734e-28/proline-rich protein [Gossypium hirsutum]
Gh_D08G0099	115.59	235.515	1.0268	0.778801	K02955|1|6e-63|237|vvi:100248468|small subunit ribosomal protein S14e	GO:0030529//ribonucleoprotein complex	GO:0005198//structural molecule activity	GO:0010467//gene expression	gi|567875133|ref|XP_006430156.1|/4.26383e-62/hypothetical protein CICLE_v10013022mg [Citrus clementina]
Gh_D09G0390	12.855	3.81	-1.75447	0.778792	K09264|1|1e-60|230|osa:4330328|MADS-box transcription factor, plant	-	-	-	gi|590672163|ref|XP_007038532.1|/1.5741e-94/AGAMOUS-like 6, putative isoform 2 [Theobroma cacao]
Gh_D01G1683	0.4	6.81	4.08958	0.778732	K01183|1|3e-123|439|pop:POPTR_831333|chitinase [EC:3.2.1.14]	GO:0043231//intracellular membrane-bounded organelle	GO:0004553//hydrolase activity, hydrolyzing O-glycosyl compounds;GO:0030247//polysaccharide binding	GO:0006950//response to stress;GO:0006026	gi|4205741|gb|AAD11255.1|/5.57633e-161/class I chitinase [Gossypium hirsutum]
Gh_D08G1812	47.165	21.68	-1.12135	0.77869	-	-	GO:0005488//binding	-	gi|590676572|ref|XP_007039774.1|/4.40805e-121/Myb-like transcription factor family protein isoform 1 [Theobroma cacao]
Gh_A03G0173	48.11	99.715	1.05147	0.778656	K15104|1|2e-154|543|pop:POPTR_817666|solute carrier family 25 (mitochondrial oxoglutarate transporter), member 11	GO:0031224//intrinsic component of membrane	-	GO:0051234//establishment of localization	gi|590582577|ref|XP_007014662.1|/3.16314e-160/Mitochondrial substrate carrier family protein [Theobroma cacao]
Gh_Sca075325G01	3.94	13.05	1.72778	0.778604	K03403|1|1e-51|198|pop:POPTR_819059|magnesium chelatase subunit H [EC:6.6.1.1]	-	GO:0051003	GO:0006779//porphyrin-containing compound biosynthetic process	gi|641821568|gb|KDO41221.1|/7.57048e-51/hypothetical protein CISIN_1g001056mg [Citrus sinensis]
Gh_A05G2031	0.01	3.835	8.58308	0.778417	K05282|1|4e-105|379|vvi:100232996|gibberellin 20-oxidase [EC:1.14.11.12]	-	GO:0003824//catalytic activity	-	gi|590599709|ref|XP_007019258.1|/2.1177e-177/Gibberellin 20-oxidase, putative [Theobroma cacao]
Gh_D11G1180	0.01	3.84	8.58496	0.778417	-	-	-	-	gi|590719284|ref|XP_007051014.1|/1.86498e-129/EXORDIUM like 2 [Theobroma cacao]
Gh_D01G1604	29.785	12.81	-1.21732	0.778366	-	-	-	-	gi|590684712|ref|XP_007041922.1|/5.34158e-71/Proline-rich protein 2 [Theobroma cacao]
Gh_D01G1967	26.885	11.265	-1.25495	0.778289	K09480|1|0.0|1303|rcu:RCOM_0322290|digalactosyldiacylglycerol synthase [EC:2.4.1.241]	GO:0009527//plastid outer membrane;GO:0030659//cytoplasmic vesicle membrane	GO:0035250//UDP-galactosyltransferase activity	GO:0044403//symbiosis, encompassing mutualism through parasitism;GO:0008152//metabolic process	gi|590632895|ref|XP_007027975.1|/0/UDP-Glycosyltransferase superfamily protein isoform 1 [Theobroma cacao]
Gh_Sca114300G01	17.78	6.465	-1.45953	0.778263	-	-	-	-	gi|590593966|ref|XP_007017722.1|/2.60166e-43/Basic pentacysteine 6 [Theobroma cacao]
Gh_Sca008621G01	32.5	68.06	1.06637	0.778067	K02882|1|3e-100|361|pop:POPTR_817797|large subunit ribosomal protein L18Ae	GO:0030529//ribonucleoprotein complex	GO:0005198//structural molecule activity	GO:0010467//gene expression	gi|566254205|ref|XP_006387417.1|/1.07194e-99/60S ribosomal protein L18a-1 [Populus trichocarpa]
Gh_D08G2169	67.74	32.255	-1.07049	0.778041	K08245|1|0.0|707|pop:POPTR_834438|phytepsin [EC:3.4.23.40]	-	GO:0008233//peptidase activity	GO:0044238	gi|590645122|ref|XP_007031269.1|/0/Aspartic proteinase [Theobroma cacao]
Gh_D03G1206	32.355	67.75	1.06623	0.778024	-	GO:0019866//organelle inner membrane;GO:0005758//mitochondrial intermembrane space	GO:0043169//cation binding;GO:0008320//protein transmembrane transporter activity	GO:0006612//protein targeting to membrane;GO:0003006//developmental process involved in reproduction	gi|590589327|ref|XP_007016415.1|/4.36549e-46/Tim10/DDP family zinc finger protein [Theobroma cacao]
Gh_Sca066382G01	13.235	30.63	1.21059	0.777999	-	GO:0005635//nuclear envelope	GO:0022892	GO:0006605//protein targeting	gi|590644502|ref|XP_007031099.1|/7.05725e-41/Importin alpha, ALPHA,AIMP ALPHA isoform 2 [Theobroma cacao]
Gh_A08G1514	76.295	36.66	-1.05738	0.777999	-	-	GO:0005488//binding	-	gi|590676572|ref|XP_007039774.1|/4.12581e-119/Myb-like transcription factor family protein isoform 1 [Theobroma cacao]
Gh_D05G2729	7.21	19.145	1.4089	0.777956	-	-	-	-	gi|590603754|ref|XP_007020085.1|/8.19538e-45/Uncharacterized protein TCM_036468 [Theobroma cacao]
Gh_D12G2521	36.31	75.565	1.05735	0.777896	K02953|1|2e-75|279|vvi:100242146|small subunit ribosomal protein S13e	GO:0030529//ribonucleoprotein complex	GO:0005198//structural molecule activity	GO:0010467//gene expression	gi|590671851|ref|XP_007038446.1|/4.46164e-75/Ribosomal protein S13A [Theobroma cacao]
Gh_D02G2055	12.675	3.735	-1.76281	0.777888	K09422|1|2e-55|213|ath:AT4G37260|myb proto-oncogene protein, plant	-	-	GO:0009725//response to hormone;GO:0009743//response to carbohydrate;GO:0010038//response to metal ion	gi|590686947|ref|XP_007042527.1|/2.88289e-85/Myb domain protein 73, putative [Theobroma cacao]
Gh_Sca210152G01	11.26	26.715	1.24644	0.777871	K13126|1|2e-20|95.5|rcu:RCOM_0812530|polyadenylate-binding protein	-	GO:0003676//nucleic acid binding	-	gi|590592085|ref|XP_007017178.1|/7.06934e-20/Poly(A) binding protein 8 isoform 1 [Theobroma cacao]
Gh_D12G0500	38.405	17.32	-1.14886	0.777819	-	GO:0009536//plastid	-	-	gi|643728627|gb|KDP36632.1|/3.35333e-22/hypothetical protein JCGZ_08885 [Jatropha curcas]
Gh_A07G1757	11.095	26.46	1.2539	0.777666	-	-	GO:0016628//oxidoreductase activity, acting on the CH-CH group of donors, NAD or NADP as acceptor;GO:0005515//protein binding;GO:0004175//endopeptidase activity	GO:0019538//protein metabolic process;GO:0044092//negative regulation of molecular function	gi|590712687|ref|XP_007049440.1|/0/Subtilisin-like serine endopeptidase family protein isoform 1 [Theobroma cacao]
Gh_A08G0686	9.845	24.145	1.29426	0.777615	-	-	-	-	gi|590718918|ref|XP_007050921.1|/1.22286e-32/Complex 1 family protein / LVR family protein [Theobroma cacao]
Gh_A02G0529	55.375	26.045	-1.08823	0.777495	-	-	GO:0016407//acetyltransferase activity	-	gi|590661866|ref|XP_007035791.1|/0/Acyl-CoA N-acyltransferases superfamily protein [Theobroma cacao]
Gh_D02G1295	12.79	3.83	-1.7396	0.777478	-	-	-	-	gi|590699240|ref|XP_007045874.1|/1.95273e-154/Galactose oxidase/kelch repeat superfamily protein [Theobroma cacao]
Gh_A03G0592	6.665	18.095	1.44091	0.777376	-	-	-	-	gi|590668037|ref|XP_007037380.1|/1.03926e-23/Disulfide bond formation protein B 2, putative [Theobroma cacao]
Gh_A02G0393	132.485	267.975	1.01627	0.777333	K02875|1|7e-64|239|rcu:RCOM_0259210|large subunit ribosomal protein L14e	GO:0030529//ribonucleoprotein complex	GO:0005198//structural molecule activity	GO:0010467//gene expression	gi|590659575|ref|XP_007035164.1|/7.44002e-67/Ribosomal protein L14 [Theobroma cacao]
Gh_D04G1995	10.315	2.42	-2.09166	0.777214	-	GO:0009536//plastid	-	-	gi|442803210|gb|AGC78945.1|/3.04515e-52/hypothetical protein (mitochondrion) [Vicia faba]
Gh_A11G0696	130.28	63.705	-1.03214	0.777188	K09503|1|3e-168|589|pop:POPTR_709907|DnaJ homolog subfamily A member 2	-	GO:0005515//protein binding	-	gi|590723611|ref|XP_007052233.1|/0/DNAJ [Theobroma cacao]
Gh_D11G2311	28.845	12.375	-1.22089	0.777145	K00799|1|1e-87|320|vvi:100254124|glutathione S-transferase [EC:2.5.1.18]	-	GO:0016846//carbon-sulfur lyase activity	-	gi|590640009|ref|XP_007029835.1|/1.11822e-101/Glutathione S-transferase TAU 8 [Theobroma cacao]
Gh_A13G0123	0.7	7.505	3.42243	0.777026	-	-	-	-	gi|590561508|ref|XP_007008830.1|/8.94807e-67/Senescence associated gene 20, putative [Theobroma cacao]
Gh_Sca076574G01	1.65	9.08	2.46023	0.776958	K13428|1|8e-13|70.1|aly:ARALYDRAFT_488953|LRR receptor-like serine/threonine-protein kinase EFR [EC:2.7.11.1];K13420|3|5e-10|60.8|vvi:100253808|LRR receptor-like serine/threonine-protein kinase FLS2 [EC:2.7.11.1];K13415|4|3e-09|58.5|rcu:RCOM_0478150|protein brassinosteroid insensitive 1 [EC:2.7.10.1 2.7.11.1]	GO:0016020//membrane	GO:0016491//oxidoreductase activity;GO:0004672//protein kinase activity	GO:0008152//metabolic process	gi|590562230|ref|XP_007009026.1|/1.18256e-35/Serine-threonine protein kinase, plant-type, putative [Theobroma cacao]
Gh_D10G0259	10.64	25.445	1.25788	0.776932	K15283|1|0.0|641|rcu:RCOM_1673220|solute carrier family 35, member E1	GO:0031224//intrinsic component of membrane	-	GO:0051234//establishment of localization	gi|590624199|ref|XP_007025539.1|/0/Glucose-6-phosphate/phosphate translocator-related [Theobroma cacao]
Gh_A08G0364	12.575	3.72	-1.75718	0.776924	-	-	-	-	gi|590719449|ref|XP_007051057.1|/4.89733e-52/Zinc finger protein 6, putative [Theobroma cacao]
Gh_D02G0594	38.76	17.54	-1.14392	0.776907	-	-	GO:0016407//acetyltransferase activity	-	gi|590661866|ref|XP_007035791.1|/2.41988e-133/Acyl-CoA N-acyltransferases superfamily protein [Theobroma cacao]
Gh_Sca121662G01	2.2	9.95	2.17719	0.776881	-	-	GO:0016787//hydrolase activity	-	gi|629103994|gb|KCW69463.1|/8.26624e-50/hypothetical protein EUGRSUZ_F02918 [Eucalyptus grandis]
Gh_Sca131871G01	16.925	6.07	-1.47939	0.77677	K12818|1|6e-32|133|vvi:100241659|ATP-dependent RNA helicase DHX8/PRP22 [EC:3.6.4.13]	-	GO:0003676//nucleic acid binding;GO:0032559;GO:0042623//ATPase activity, coupled	-	gi|720052626|ref|XP_010272472.1|/1.46859e-30/PREDICTED: probable pre-mRNA-splicing factor ATP-dependent RNA helicase [Nelumbo nucifera]
Gh_A11G0597	180.605	89.36	-1.01514	0.776634	-	-	-	-	gi|590647325|ref|XP_007031869.1|/3.30184e-134/DCD domain protein isoform 1 [Theobroma cacao]
Gh_A01G1606	16.88	6.035	-1.48389	0.776625	K13448|1|9e-49|190|rcu:RCOM_0561520|calcium-binding protein CML	-	-	-	gi|133902320|gb|ABO41848.1|/3.22707e-71/putative calcium-binding protein [Gossypium hirsutum]
Gh_D08G1368	4.9	14.66	1.58103	0.776599	K10773|1|5e-15|77.8|gmx:100818398|endonuclease III [EC:4.2.99.18];K07942|4|9e-12|67.0|mtr:MTR_4g128910|ADP-ribosylation factor-like 1	-	GO:0003824//catalytic activity	-	gi|590655725|ref|XP_007034068.1|/6.12331e-24/DNA glycosylase superfamily protein isoform 2 [Theobroma cacao]
Gh_A07G1705	178.04	87.745	-1.02081	0.776582	-	-	-	-	gi|383932362|gb|AFH57278.1|/1.66507e-15/glycine rich protein [Gossypium hirsutum]
Gh_D10G1490	87.505	177.33	1.019	0.776574	K02984|1|2e-120|429|mtr:MTR_5g006440|small subunit ribosomal protein S3Ae	GO:0030529//ribonucleoprotein complex	GO:0005198//structural molecule activity	GO:0010467//gene expression	gi|590658376|ref|XP_007034836.1|/1.26306e-127/Ribosomal protein S3Ae isoform 2 [Theobroma cacao]
Gh_D13G1893	175.15	86.405	-1.0194	0.77654	-	-	-	-	gi|590644842|ref|XP_007031193.1|/3.64043e-77/Uncharacterized protein TCM_026789 [Theobroma cacao]
Gh_D11G0670	36.805	16.64	-1.14525	0.776514	-	-	-	-	-
Gh_D02G1253	1.85	9.335	2.33512	0.776446	K04713|1|2e-98|356|rcu:RCOM_0836090|C4-hydroxylase [EC:1.14.-.-]	GO:0043231//intracellular membrane-bounded organelle	GO:0016491//oxidoreductase activity	GO:0030148//sphingolipid biosynthetic process;GO:0009639//response to red or far red light	gi|590700257|ref|XP_007046115.1|/1.42372e-123/Sphingoid base hydroxylase 2 [Theobroma cacao]
Gh_D06G1879	6.325	17.365	1.45705	0.776437	-	-	-	-	-
Gh_D05G0031	18.2	39.94	1.1339	0.776429	K14560|1|5e-88|321|vvi:100261745|U3 small nucleolar ribonucleoprotein protein IMP3	GO:0044464;GO:0032991//macromolecular complex	GO:0003723//RNA binding	-	gi|590718789|ref|XP_007050887.1|/3.02588e-92/Alpha-L RNA-binding motif/Ribosomal protein S4 family protein [Theobroma cacao]
Gh_A03G1803	21.445	8.525	-1.33087	0.776386	K09250|1|9e-27|116|bdi:100837495|cellular nucleic acid-binding protein	-	-	-	gi|297744636|emb|CBI37898.3|/5.36912e-28/unnamed protein product [Vitis vinifera]
Gh_D09G2232	8.325	21.04	1.33761	0.776352	-	-	-	-	-
Gh_D07G1978	42.415	19.465	-1.12369	0.776335	-	-	-	-	gi|147772766|emb|CAN62843.1|/9.97214e-25/hypothetical protein VITISV_021185 [Vitis vinifera]
Gh_A06G0612	7.535	0.755	-3.31906	0.776207	-	-	-	-	gi|590576371|ref|XP_007012942.1|/1.02464e-15/Arabinogalactan peptide 20 [Theobroma cacao]
Gh_A03G0279	13.64	4.39	-1.63555	0.77607	-	-	-	-	gi|590590465|ref|XP_007016742.1|/2.75619e-57/Uncharacterized protein TCM_042056 [Theobroma cacao]
Gh_A10G1500	11.585	3.175	-1.86743	0.775977	K08902|1|1e-07|54.7|zma:100282043|photosystem II Psb27 protein	-	-	-	gi|590658113|ref|XP_007034758.1|/4.02583e-70/Photosystem II 11 kDa protein-related [Theobroma cacao]
Gh_A05G0533	17.46	6.4	-1.44791	0.775729	-	-	-	-	gi|590571470|ref|XP_007011604.1|/6.60631e-26/Uncharacterized protein TCM_036824 [Theobroma cacao]
Gh_A03G1373	13.82	31.4	1.18401	0.775507	-	-	-	-	gi|590691017|ref|XP_007043667.1|/2.99936e-153/Reticulon family protein, putative isoform 1 [Theobroma cacao]
Gh_Sca240434G01	0.01	3.79	8.56605	0.77543	K13648|1|5e-20|94.0|vvi:100245003|alpha-1,4-galacturonosyltransferase [EC:2.4.1.43]	-	GO:0016740//transferase activity	-	gi|296085804|emb|CBI31128.3|/1.68133e-18/unnamed protein product [Vitis vinifera]
Gh_A05G2203	24.695	10.32	-1.25878	0.77543	-	-	-	-	gi|590593454|ref|XP_007017571.1|/2.8657e-50/DNA polymerase epsilon catalytic subunit A, putative [Theobroma cacao]
Gh_A08G0431	95.615	46.85	-1.02919	0.77532	K08515|1|5e-102|368|rcu:RCOM_1721240|vesicle-associated membrane protein 7;K08511|2|3e-100|362|osa:4342638|vesicle-associated membrane protein 72	GO:0031224//intrinsic component of membrane	-	GO:0006810//transport	gi|590714032|ref|XP_007049803.1|/1.38449e-102/Vesicle-associated membrane protein 726 [Theobroma cacao]
Gh_Sca128048G01	40.775	18.76	-1.12003	0.775302	K15397|1|2e-35|144|vvi:100263066|3-ketoacyl-CoA synthase [EC:2.3.1.-]	GO:0044464	GO:0016747//transferase activity, transferring acyl groups other than amino-acyl groups	GO:0006631//fatty acid metabolic process	gi|482679560|gb|AGK29988.1|/5.23638e-36/3-ketoacyl-CoA synthase 1 [Gossypium raimondii]
Gh_A07G1462	20.11	43.295	1.10629	0.775268	K12624|1|1e-43|172|vvi:100264807|U6 snRNA-associated Sm-like protein LSm5	-	-	-	gi|643713744|gb|KDP26409.1|/4.43372e-43/hypothetical protein JCGZ_17567 [Jatropha curcas]
Gh_D08G0973	118.24	238.375	1.01151	0.775157	-	-	-	GO:0010876//lipid localization	gi|702295209|ref|XP_010047989.1|/1.17844e-44/PREDICTED: 36.4 kDa proline-rich protein-like isoform X2 [Eucalyptus grandis]
Gh_A02G1621	43.02	19.99	-1.10573	0.775123	-	-	GO:0003824//catalytic activity	-	gi|590702952|ref|XP_007046744.1|/5.15005e-83/Lactoylglutathione lyase / glyoxalase I family protein [Theobroma cacao]
Gh_A12G0237	21.35	8.555	-1.3194	0.774995	-	-	-	-	gi|590686242|ref|XP_007042321.1|/1.23924e-88/Maternal effect embryo arrest 14 isoform 1 [Theobroma cacao]
Gh_A11G0456	42.79	19.89	-1.10523	0.774995	-	-	-	-	gi|590706144|ref|XP_007047641.1|/4.26793e-38/Uncharacterized protein isoform 1 [Theobroma cacao]
Gh_D08G2552	42.405	19.6	-1.11338	0.774867	K01489|1|1e-109|394|vvi:100245702|cytidine deaminase [EC:3.5.4.5]	-	GO:0046872//metal ion binding;GO:0016787//hydrolase activity	GO:0046087//cytidine metabolic process	gi|590576076|ref|XP_007012863.1|/1.77265e-139/Cytidine deaminase [Theobroma cacao]
Gh_D06G0376	11.215	26.365	1.23319	0.774833	K02952|1|5e-39|157|ath:AT1G77750|small subunit ribosomal protein S13	GO:0000314//organellar small ribosomal subunit;GO:0009536//plastid	GO:0003676//nucleic acid binding;GO:0005198//structural molecule activity	GO:0010467//gene expression	gi|590598632|ref|XP_007018953.1|/1.86878e-68/Ribosomal protein S13/S18 family, putative [Theobroma cacao]
Gh_D11G0952	14.325	4.795	-1.57893	0.774773	K02936|1|6e-21|98.6|rcu:RCOM_0790270|large subunit ribosomal protein L7Ae;K11982|2|4e-09|59.3|sbi:SORBI_03g011120|E3 ubiquitin-protein ligase RNF115/126 [EC:6.3.2.19]	-	GO:0046914//transition metal ion binding	-	gi|590721929|ref|XP_007051755.1|/2.10982e-86/RING-H2 finger B1A [Theobroma cacao]
Gh_D05G0002	3.785	0.01	-8.56415	0.774756	K10669|1|9e-16|79.7|pop:POPTR_1071929|2'-phosphotransferase [EC:2.7.1.160]	-	GO:0016740//transferase activity	GO:0000394//RNA splicing, via endonucleolytic cleavage and ligation	gi|590723060|ref|XP_007052078.1|/1.03071e-15/RNA 2'-phosphotransferase isoform 5 [Theobroma cacao]
Gh_A11G1690	13.335	4.255	-1.64799	0.774714	-	GO:0043231//intracellular membrane-bounded organelle	GO:0003676//nucleic acid binding	-	gi|297735143|emb|CBI17505.3|/2.16699e-21/unnamed protein product [Vitis vinifera]
Gh_Sca131950G01	0.165	5.64	5.09516	0.774517	K13430|1|1e-06|49.7|zma:100283091|serine/threonine-protein kinase PBS1 [EC:2.7.11.1]	-	GO:0016791//phosphatase activity;GO:0004713//protein tyrosine kinase activity;GO:0032559	GO:0006464//cellular protein modification process	gi|720030747|ref|XP_010265601.1|/1.70874e-26/PREDICTED: probable LRR receptor-like serine/threonine-protein kinase At2g24230 [Nelumbo nucifera]
Gh_A07G1077	37.51	17.11	-1.13244	0.774509	K07375|1|0.0|778|vvi:100265052|tubulin beta	GO:0032991//macromolecular complex;GO:0015630//microtubule cytoskeleton	GO:0017111//nucleoside-triphosphatase activity;GO:0032561//guanyl ribonucleotide binding	GO:0043623//cellular protein complex assembly;GO:0009207;GO:0007017//microtubule-based process	gi|590585128|ref|XP_007015367.1|/0/Beta-6 tubulin isoform 1 [Theobroma cacao]
Gh_Sca006201G01	8.085	1.12	-2.85175	0.774466	-	-	-	-	gi|590624437|ref|XP_007025603.1|/2.01113e-99/Uncharacterized protein TCM_029854 [Theobroma cacao]
Gh_A06G1402	8.425	21.095	1.32415	0.774398	K14561|1|9e-154|540|vvi:100248284|U3 small nucleolar ribonucleoprotein protein IMP4	GO:0032991//macromolecular complex	GO:0016876//ligase activity, forming aminoacyl-tRNA and related compounds;GO:0032559	GO:0010467//gene expression	gi|590561451|ref|XP_007008814.1|/5.25798e-158/Ribosomal RNA processing Brix domain protein isoform 1 [Theobroma cacao]
Gh_A06G1356	14.695	32.845	1.16035	0.77427	-	-	-	-	-
Gh_D01G2189	11.295	3.055	-1.88644	0.774262	-	-	-	-	gi|590628861|ref|XP_007026832.1|/8.72009e-68/PAR1 protein [Theobroma cacao]
Gh_A11G0857	9.175	22.5	1.29414	0.774253	-	GO:0031224//intrinsic component of membrane	-	-	gi|590721494|ref|XP_007051629.1|/4.75812e-21/Arabinogalactan protein 20 [Theobroma cacao]
Gh_D05G3826	46.675	21.93	-1.08974	0.774202	-	-	-	-	gi|590623442|ref|XP_007025323.1|/3.34809e-49/Uncharacterized protein TCM_029655 [Theobroma cacao]
Gh_D12G1221	8.805	21.76	1.30528	0.773997	K14489|1|3e-13|72.4|vvi:100263145|arabidopsis histidine kinase 2/3/4 (cytokinin receptor) [EC:2.7.13.3]	-	GO:0016798//hydrolase activity, acting on glycosyl bonds	GO:0008152//metabolic process	gi|590720152|ref|XP_007051252.1|/1.06015e-43/O-Glycosyl hydrolases family 17 protein [Theobroma cacao]
Gh_D13G1102	74.23	149.47	1.00978	0.77398	K02974|1|7e-65|243|vvi:100243420|small subunit ribosomal protein S24e	GO:0030529//ribonucleoprotein complex	GO:0005198//structural molecule activity;GO:0005488//binding	GO:0010467//gene expression	gi|590642855|ref|XP_007030636.1|/2.4659e-65/Ribosomal protein S24e family protein [Theobroma cacao]
Gh_D13G1398	20.485	8.13	-1.33324	0.773963	K00799|1|7e-32|133|rcu:RCOM_0324140|glutathione S-transferase [EC:2.5.1.18]	-	GO:0016765//transferase activity, transferring alkyl or aryl (other than methyl) groups	-	gi|590710880|ref|XP_007048951.1|/5.00218e-34/Glutathione S-transferase PHI 9 isoform 1 [Theobroma cacao]
Gh_A04G0691	15.12	5.17	-1.54822	0.773937	-	-	-	-	gi|590629798|ref|XP_007027091.1|/1.22624e-08/Uncharacterized protein TCM_021985 [Theobroma cacao]
Gh_Sca113585G01	15.12	5.17	-1.54822	0.773937	-	-	-	-	gi|590629798|ref|XP_007027091.1|/1.22624e-08/Uncharacterized protein TCM_021985 [Theobroma cacao]
Gh_Sca118175G01	9.76	2.19	-2.15595	0.773835	-	-	-	-	gi|590700204|ref|XP_007046100.1|/4.44854e-06/RING/FYVE/PHD zinc finger superfamily protein isoform 5 [Theobroma cacao]
Gh_D11G3079	21.49	45.65	1.08695	0.77363	-	-	-	-	gi|590633397|ref|XP_007028099.1|/1.70409e-75/Uncharacterized protein TCM_023382 [Theobroma cacao]
Gh_A08G0817	0.01	3.755	8.55267	0.773553	-	-	-	-	gi|590578900|ref|XP_007013637.1|/3.1915e-98/Uncharacterized protein TCM_038226 [Theobroma cacao]
Gh_D05G1942	128.185	63.83	-1.00592	0.773442	-	-	-	-	gi|590592259|ref|XP_007017230.1|/3.61934e-50/Cold regulated gene 27, putative isoform 3 [Theobroma cacao]
Gh_D02G1589	44.72	21.045	-1.08744	0.773238	-	GO:0009536//plastid	-	-	gi|555946148|gb|AGZ19352.1|/3.7426e-29/hypothetical protein CH29B_p069 (chloroplast) (chloroplast) [Chlorella sp. ArM0029B]
Gh_A05G0521	22.35	47.36	1.08339	0.773118	K03134|1|2e-46|181|gmx:100809339|transcription initiation factor TFIID subunit 10	GO:0043231//intracellular membrane-bounded organelle	-	GO:0006351//transcription, DNA-templated	gi|590571616|ref|XP_007011643.1|/1.35467e-47/TATA box-binding protein associated factor 10 [Theobroma cacao]
Gh_D09G1780	89.755	44.115	-1.02472	0.773093	-	-	-	-	gi|590675045|ref|XP_007039336.1|/0/Polyketide cyclase/dehydrase and lipid transport superfamily protein [Theobroma cacao]
Gh_Sca227741G01	28.68	12.54	-1.19351	0.772999	-	-	-	-	gi|590673846|ref|XP_007039002.1|/4.35612e-30/Kinase superfamily protein, putative [Theobroma cacao]
Gh_D05G2281	9.685	2.165	-2.16139	0.772948	K00166|1|5e-175|612|pop:POPTR_559310|2-oxoisovalerate dehydrogenase E1 component, alpha subunit [EC:1.2.4.4]	-	GO:0016624//oxidoreductase activity, acting on the aldehyde or oxo group of donors, disulfide as acceptor	GO:0008152//metabolic process	gi|590599796|ref|XP_007019282.1|/0/Thiamin diphosphate-binding fold (THDP-binding) superfamily protein [Theobroma cacao]
Gh_D09G1328	118.375	237.17	1.00256	0.77293	K02943|1|4e-24|107|pop:POPTR_832971|large subunit ribosomal protein LP2	-	-	-	gi|568856497|ref|XP_006481819.1|/1.73714e-23/PREDICTED: 60S acidic ribosomal protein P2-2-like [Citrus sinensis]
Gh_A10G1882	119.79	239.23	0.997891	0.77293	K02918|1|1e-59|225|pop:POPTR_653749|large subunit ribosomal protein L35e	GO:0030529//ribonucleoprotein complex	GO:0005198//structural molecule activity	GO:0010467//gene expression	gi|590564132|ref|XP_007009574.1|/8.83746e-60/Ribosomal L29 family protein [Theobroma cacao]
Gh_D05G1751	53.34	25.52	-1.06359	0.772888	-	-	-	GO:0050794//regulation of cellular process	gi|590594574|ref|XP_007017890.1|/0/DC1 domain-containing protein isoform 1 [Theobroma cacao]
Gh_A10G1371	30.085	13.365	-1.17058	0.772572	K01058|1|2e-41|168|mtr:MTR_7g081620|phospholipase A1 [EC:3.1.1.32]	-	-	GO:0044238	gi|590710022|ref|XP_007048713.1|/0/Alpha/beta-Hydrolases superfamily protein [Theobroma cacao]
Gh_D03G0269	21.065	8.47	-1.31441	0.772504	K10151|1|2e-49|194|pop:POPTR_804326|cyclin D2;K14505|2|6e-36|149|vvi:100264093|cyclin D3, plant	-	-	-	gi|590705875|ref|XP_007047563.1|/4.60225e-98/Cyclin d1,1, putative isoform 2 [Theobroma cacao]
Gh_D04G1084	11.97	3.505	-1.77194	0.772478	K06966|1|7e-109|390|pop:POPTR_809842|	-	-	-	gi|590630668|ref|XP_007027342.1|/2.40211e-117/Lysine decarboxylase family protein isoform 2 [Theobroma cacao]
Gh_A12G0843	48.76	23.25	-1.06847	0.772393	-	-	-	-	gi|590707387|ref|XP_007047990.1|/1.19278e-68/Lipase/lipooxygenase, PLAT/LH2 family protein [Theobroma cacao]
Gh_A03G2168	3.905	12.625	1.69289	0.77235	K15104|1|1e-132|470|rcu:RCOM_0884690|solute carrier family 25 (mitochondrial oxoglutarate transporter), member 11	GO:0019866//organelle inner membrane;GO:0043231//intracellular membrane-bounded organelle;GO:0031224//intrinsic component of membrane	-	GO:0046907//intracellular transport	gi|590688172|ref|XP_007042872.1|/5.02843e-143/Dicarboxylate carrier 2 [Theobroma cacao]
Gh_Sca128196G01	3.74	0.01	-8.54689	0.77235	K15078|1|9e-24|106|vvi:100250139|structure-specific endonuclease subunit SLX1 [EC:3.6.1.-];K15271|2|2e-17|85.1|rcu:RCOM_1095670|ATP-dependent DNA helicase HFM1/MER3 [EC:3.6.4.12];K03798|3|4e-15|77.8|rcu:RCOM_0340700|cell division protease FtsH [EC:3.4.24.-]	-	-	-	gi|590713134|ref|XP_007049557.1|/1.67784e-50/Tetratricopeptide repeat-like superfamily protein [Theobroma cacao]
Gh_D11G0170	10.935	2.9	-1.91483	0.772291	-	-	-	-	gi|590675045|ref|XP_007039336.1|/0/Polyketide cyclase/dehydrase and lipid transport superfamily protein [Theobroma cacao]
Gh_A01G1316	25.72	11.015	-1.22342	0.772282	K14026|1|6e-14|76.6|olu:OSTLU_27845|SEL1 protein;K07126|4|7e-10|63.2|ath:AT1G18260|	-	-	-	gi|590695012|ref|XP_007044771.1|/2.28525e-157/F-box family protein isoform 1 [Theobroma cacao]
Gh_A11G1659	38.525	17.91	-1.10503	0.772111	-	GO:0009536//plastid	-	-	gi|586673972|ref|XP_006837986.1|/8.44037e-34/hypothetical protein AMTR_s00102p00104790 [Amborella trichopoda]
Gh_D13G0148	29.77	61.375	1.04379	0.771958	K02160|1|4e-10|63.5|vvi:100266760|acetyl-CoA carboxylase biotin carboxyl carrier protein	-	-	-	gi|590561558|ref|XP_007008844.1|/1.28119e-118/Biotin/lipoyl attachment domain-containing protein isoform 1 [Theobroma cacao]
Gh_A13G0749	55.965	27.035	-1.0497	0.771949	-	-	-	-	gi|675824114|gb|AIL95867.1|/0/SQUAMOSA promoter binding-like transcription factor [Gossypium hirsutum]
Gh_D09G0987	7.69	0.955	-3.00941	0.771872	-	-	-	-	-
Gh_A06G1690	4.465	13.505	1.59676	0.771702	K13065|1|2e-136|484|rcu:RCOM_1442250|shikimate O-hydroxycinnamoyltransferase [EC:2.3.1.133]	-	GO:0016747//transferase activity, transferring acyl groups other than amino-acyl groups	-	gi|590630599|ref|XP_007027321.1|/7.92935e-151/Hydroxycinnamoyl CoA shikimate/quinate hydroxycinnamoyltransferase [Theobroma cacao]
Gh_D06G0837	14.695	5.035	-1.54526	0.771497	-	-	-	-	gi|590574558|ref|XP_007012436.1|/5.00881e-63/Damaged dna-binding 2, putative isoform 1 [Theobroma cacao]
Gh_A11G2360	46.57	22.14	-1.07275	0.771446	K11251|1|2e-58|221|gmx:100305465|histone H2A	GO:0000785//chromatin;GO:0043231//intracellular membrane-bounded organelle	GO:0003676//nucleic acid binding	GO:0034728//nucleosome organization	gi|567881355|ref|XP_006433236.1|/2.19684e-58/hypothetical protein CICLE_v10002804mg [Citrus clementina]
Gh_D09G1516	19.725	7.845	-1.33018	0.771335	-	-	-	-	gi|566175368|ref|XP_006381224.1|/3.62774e-42/hypothetical protein POPTR_0006s09350g [Populus trichocarpa]
Gh_Sca130994G01	0.01	3.72	8.53916	0.771198	-	GO:0044464	-	-	gi|698490817|ref|XP_009791864.1|/1.21437e-24/PREDICTED: protein PPLZ12 [Nicotiana sylvestris]
Gh_D03G1028	3.725	0.01	-8.5411	0.771198	K00963|1|2e-25|112|sbi:SORBI_04g001320|UTP--glucose-1-phosphate uridylyltransferase [EC:2.7.7.9]	GO:0044424	GO:0051748//UTP-monosaccharide-1-phosphate uridylyltransferase activity	-	gi|211906436|gb|ACJ11711.1|/2.45889e-25/UDP-D-glucose pyrophosphorylase [Gossypium hirsutum]
Gh_D13G2447	20.56	8.305	-1.30779	0.771019	K03283|1|0.0|1058|rcu:RCOM_1442280|heat shock 70kDa protein 1/8	-	GO:0016628//oxidoreductase activity, acting on the CH-CH group of donors, NAD or NADP as acceptor;GO:0032559	GO:0008152//metabolic process;GO:0050896//response to stimulus	gi|255543359|ref|XP_002512742.1|/0/heat shock protein, putative [Ricinus communis]
Gh_D06G1118	35.255	71.725	1.02465	0.770951	K00306|1|1e-114|411|bdi:100834553|sarcosine oxidase / L-pipecolate oxidase [EC:1.5.3.1 1.5.3.7]	-	GO:0016647//oxidoreductase activity, acting on the CH-NH group of donors, oxygen as acceptor	GO:0006760//folic acid-containing compound metabolic process	gi|590571520|ref|XP_007011618.1|/0/FAD-dependent oxidoreductase family protein [Theobroma cacao]
Gh_A05G1998	12.72	4.03	-1.65825	0.77078	K13448|1|2e-27|119|rcu:RCOM_0597990|calcium-binding protein CML;K02183|5|6e-22|101|cre:CHLREDRAFT_188144|calmodulin	-	GO:0046872//metal ion binding	-	gi|590598625|ref|XP_007018951.1|/8.14321e-65/EF hand calcium-binding family protein [Theobroma cacao]
Gh_Sca228167G01	3.355	11.625	1.79285	0.770644	K04733|1|8e-13|70.1|smo:SELMODRAFT_159261|interleukin-1 receptor-associated kinase 4 [EC:2.7.11.1];K00924|3|1e-12|69.3|osa:4333912|[EC:2.7.1.-];K13430|4|1e-11|66.2|zma:100283091|serine/threonine-protein kinase PBS1 [EC:2.7.11.1]	-	GO:0004672//protein kinase activity;GO:0032559	GO:0006464//cellular protein modification process	gi|590590613|ref|XP_007016785.1|/3.54307e-32/Kinase superfamily protein isoform 2, partial [Theobroma cacao]
Gh_D12G1922	30.045	13.49	-1.15523	0.77061	-	-	-	-	gi|590670857|ref|XP_007038175.1|/0/MtN19-like protein, putative isoform 2 [Theobroma cacao]
Gh_D01G1449	7.455	18.945	1.34554	0.770473	-	GO:0031224//intrinsic component of membrane	-	-	gi|590620944|ref|XP_007024671.1|/3.41267e-19/Lung seven transmembrane receptor family protein isoform 2 [Theobroma cacao]
Gh_D06G0589	3.395	11.67	1.78132	0.770465	-	-	-	-	-
Gh_D12G2699	83.195	41.395	-1.00704	0.770456	-	-	-	-	gi|590674489|ref|XP_007039182.1|/4.7481e-158/Growth-regulating factor 7, putative isoform 1 [Theobroma cacao]
Gh_Sca204978G01	9.72	2.265	-2.10145	0.770448	K00770|1|3e-25|111|gmx:100797597|1,4-beta-D-xylan synthase [EC:2.4.2.24]	GO:0044464	-	-	gi|720037368|ref|XP_010267650.1|/5.04069e-26/PREDICTED: cellulose synthase-like protein D3 [Nelumbo nucifera]
Gh_Sca108058G01	8.705	1.62	-2.42585	0.770448	-	-	-	-	gi|590670909|ref|XP_007038189.1|/3.86971e-23/Amidase family protein isoform 2 [Theobroma cacao]
Gh_A03G0250	55.98	27.225	-1.03998	0.770396	-	-	-	-	gi|590590839|ref|XP_007016848.1|/1.74637e-52/Heavy metal transport/detoxification superfamily protein, putative [Theobroma cacao]
Gh_D09G0284	22.44	9.39	-1.25688	0.770362	-	GO:0016020//membrane;GO:0005811//lipid particle	-	-	gi|266691|sp|P29528.1|OLEO7_GOSHI/9.39444e-57/RecName: Full=Oleosin 16.4 kDa [Gossypium hirsutum]
Gh_D11G0768	3.01	10.995	1.86901	0.770337	-	-	-	-	gi|590650883|ref|XP_007032756.1|/1.19896e-57/Uncharacterized protein TCM_018770 [Theobroma cacao]
Gh_D03G1843	27.04	55.52	1.03791	0.770277	-	-	-	-	gi|590680095|ref|XP_007040767.1|/4.58151e-133/SCAMP family protein isoform 1 [Theobroma cacao]
Gh_D12G1468	18.01	6.925	-1.37891	0.770217	K00517|1|3e-140|496|ath:AT3G26320|[EC:1.14.-.-]	-	GO:0004497//monooxygenase activity;GO:0005506//iron ion binding	-	gi|590695323|ref|XP_007044858.1|/0/Cytochrome P450, family 71, subfamily B, polypeptide 36, putative [Theobroma cacao]
Gh_D07G0596	19.755	7.915	-1.31956	0.770115	K11821|1|1e-79|294|aly:ARALYDRAFT_895283|desulfoglucosinolate sulfotransferase A/B/C [EC:2.8.2.-];K01014|3|1e-15|82.4|olu:OSTLU_32551|aryl sulfotransferase [EC:2.8.2.1]	-	GO:0008146//sulfotransferase activity	-	gi|590668969|ref|XP_007037642.1|/4.21114e-122/Flavonol 4'-sulfotransferase, putative [Theobroma cacao]
Gh_Sca008922G01	2.08	9.41	2.17761	0.770072	K01183|1|7e-123|438|pop:POPTR_831333|chitinase [EC:3.2.1.14]	-	GO:0016798//hydrolase activity, acting on glycosyl bonds	GO:0006950//response to stress;GO:0000272//polysaccharide catabolic process	gi|590702077|ref|XP_007046548.1|/1.20965e-144/Basic chitinase [Theobroma cacao]
Gh_D11G1463	32.825	15.04	-1.12599	0.770055	-	-	-	-	gi|590713335|ref|XP_007049614.1|/2.46106e-52/RS21-C6, EAR, NTP pyrophosphohydrolase MazG catalytic core, putative [Theobroma cacao]
Gh_A08G0822	9.1	21.87	1.26501	0.770038	K02949|1|1e-75|279|rcu:RCOM_0510080|small subunit ribosomal protein S11e	GO:0030529//ribonucleoprotein complex	GO:0005198//structural molecule activity	GO:0010467//gene expression	gi|590579023|ref|XP_007013672.1|/1.70533e-74/Ribosomal protein S11-beta [Theobroma cacao]
Gh_A10G1758	2.87	10.765	1.90723	0.77003	K02989|1|1e-64|242|ppp:PHYPADRAFT_200012|small subunit ribosomal protein S5e	GO:0030529//ribonucleoprotein complex	GO:0003676//nucleic acid binding;GO:0005198//structural molecule activity	GO:0010467//gene expression	gi|720065757|ref|XP_010276362.1|/2.2866e-63/PREDICTED: 40S ribosomal protein S5-like [Nelumbo nucifera]
Gh_D08G2526	2.87	10.765	1.90723	0.77003	K02989|1|1e-64|242|ppp:PHYPADRAFT_200012|small subunit ribosomal protein S5e	GO:0030529//ribonucleoprotein complex	GO:0003676//nucleic acid binding;GO:0005198//structural molecule activity	GO:0010467//gene expression	gi|720065757|ref|XP_010276362.1|/2.2866e-63/PREDICTED: 40S ribosomal protein S5-like [Nelumbo nucifera]
Gh_A07G2182	2.59	10.3	1.99162	0.769995	K08913|1|1e-149|526|rcu:RCOM_0483250|light-harvesting complex II chlorophyll a/b binding protein 2	GO:0009521;GO:0031224//intrinsic component of membrane;GO:0009534//chloroplast thylakoid	GO:0046906//tetrapyrrole binding;GO:0043169//cation binding	GO:0006464//cellular protein modification process;GO:0006091//generation of precursor metabolites and energy	gi|590712146|ref|XP_007049308.1|/3.73057e-151/Photosystem II light harvesting complex gene 2.1 [Theobroma cacao]
Gh_A04G0908	18.49	39.4	1.09145	0.769987	-	-	-	-	gi|590690401|ref|XP_007043498.1|/1.76292e-23/Uncharacterized protein isoform 2 [Theobroma cacao]
Gh_Sca103203G01	15.71	5.66	-1.47281	0.769859	-	-	-	-	gi|590581853|ref|XP_007014461.1|/3.1585e-28/EF-hand domain-containing protein 1, putative [Theobroma cacao]
Gh_A11G2075	7.025	0.615	-3.51384	0.769739	-	-	-	-	-
Gh_Sca129168G01	9.8	2.345	-2.06319	0.769671	-	-	-	-	gi|590693212|ref|XP_007044270.1|/1.34264e-23/Metallo-hydrolase/oxidoreductase superfamily protein isoform 3 [Theobroma cacao]
Gh_D06G1310	4.455	13.38	1.58658	0.769535	K13205|1|2e-26|115|pop:POPTR_553019|A1 cistron-splicing factor AAR2	-	-	-	gi|645246182|ref|XP_008229233.1|/2.61241e-27/PREDICTED: protein AAR2 homolog [Prunus mume]
Gh_A03G1404	28.475	58.32	1.03429	0.769526	-	-	-	-	gi|697152877|ref|XP_009630676.1|/5.64049e-30/PREDICTED: uncharacterized protein LOC104120585 [Nicotiana tomentosiformis]
Gh_A12G0052	38.64	18.165	-1.08893	0.769373	K14493|1|6e-173|604|vvi:100249385|gibberellin receptor GID1 [EC:3.-.-.-]	-	GO:0004871//signal transducer activity;GO:0003824//catalytic activity	-	gi|110747150|gb|ABG89394.1|/0/gibberellic acid receptor [Gossypium hirsutum]
Gh_D08G2208	74.635	37.155	-1.0063	0.769364	-	-	-	-	gi|590644238|ref|XP_007031028.1|/4.15125e-55/Uncharacterized protein TCM_026674 [Theobroma cacao]
Gh_A03G0715	6.365	16.97	1.41475	0.769296	-	-	-	-	gi|302142584|emb|CBI19787.3|/2.76264e-44/unnamed protein product [Vitis vinifera]
Gh_D06G1701	34.815	16.08	-1.11444	0.769262	K08332|1|6e-21|100|vcn:VOLCADRAFT_41528|vacuolar protein 8	-	GO:0003824//catalytic activity	-	gi|590626837|ref|XP_007026281.1|/0/ARM repeat superfamily protein isoform 1 [Theobroma cacao]
Gh_D06G2276	3.23	11.295	1.80608	0.769219	K07375|1|0.0|835|rcu:RCOM_1598040|tubulin beta	GO:0032991//macromolecular complex;GO:0015630//microtubule cytoskeleton	GO:0017111//nucleoside-triphosphatase activity;GO:0032561//guanyl ribonucleotide binding	GO:0043623//cellular protein complex assembly;GO:0009207;GO:0007017//microtubule-based process	gi|166343827|gb|ABY86656.1|/0/beta-tubulin 8 [Gossypium hirsutum]
Gh_A10G2195	18.98	40.155	1.0811	0.769142	K08901|1|4e-84|308|vvi:100240959|photosystem II oxygen-evolving enhancer protein 3	GO:0044425//membrane part	-	-	gi|590625549|ref|XP_007025914.1|/2.94136e-87/Photosystem II subunit Q-2 [Theobroma cacao]
Gh_D08G1054	5.825	15.965	1.45458	0.769142	K00873|1|2e-100|362|rcu:RCOM_1581420|pyruvate kinase [EC:2.7.1.40]	GO:0009532//plastid stroma	GO:0031420;GO:0016301//kinase activity	GO:0006007//glucose catabolic process;GO:0006631//fatty acid metabolic process;GO:0010038//response to metal ion;GO:0006796//phosphate-containing compound metabolic process;GO:0009791//post-embryonic development	gi|590673437|ref|XP_007038892.1|/7.74852e-103/Plastidic pyruvate kinase beta subunit 1 isoform 1 [Theobroma cacao]
Gh_A13G1770	36.435	73.18	1.00612	0.769108	-	-	GO:0005488//binding	-	gi|590578080|ref|XP_007013411.1|/1.51298e-59/Alba DNA/RNA-binding protein [Theobroma cacao]
Gh_A11G1394	17.16	6.485	-1.40387	0.769082	-	-	-	-	-
Gh_A01G0450	29.69	13.36	-1.15206	0.76904	K00074|1|2e-131|466|vvi:100246999|3-hydroxybutyryl-CoA dehydrogenase [EC:1.1.1.157]	-	GO:0051287//NAD binding;GO:0016616//oxidoreductase activity, acting on the CH-OH group of donors, NAD or NADP as acceptor	GO:0032787//monocarboxylic acid metabolic process	gi|590609443|ref|XP_007021538.1|/2.03559e-143/3-hydroxyacyl-CoA dehydrogenase family protein isoform 1 [Theobroma cacao]
Gh_A01G0072	35.63	71.645	1.00777	0.768886	K02960|1|3e-74|274|vvi:100250286|small subunit ribosomal protein S16e	GO:0030529//ribonucleoprotein complex	GO:0005198//structural molecule activity	GO:0010467//gene expression	gi|1173209|sp|P46293.1|RS16_GOSHI/5.84028e-75/RecName: Full=40S ribosomal protein S16 [Gossypium hirsutum]
Gh_A12G0345	14.845	5.21	-1.51062	0.768844	-	-	-	-	gi|645247258|ref|XP_008229750.1|/2.27413e-18/PREDICTED: vacuolar protein sorting-associated protein 53 A [Prunus mume]
Gh_A05G0871	89.59	44.805	-0.999678	0.768792	K14514|1|0.0|894|rcu:RCOM_0656830|ethylene-insensitive protein 3	GO:0043231//intracellular membrane-bounded organelle	GO:0001071//nucleic acid binding transcription factor activity	GO:0010467//gene expression	gi|590590255|ref|XP_007016682.1|/0/Ethylene insensitive 3 family protein [Theobroma cacao]
Gh_A06G0106	17.805	37.835	1.08744	0.76875	K02996|1|3e-78|289|aly:ARALYDRAFT_476636|small subunit ribosomal protein S9	GO:0009526//plastid envelope;GO:0000314//organellar small ribosomal subunit;GO:0009532//plastid stroma	GO:0005198//structural molecule activity	GO:0010467//gene expression	gi|508722768|gb|EOY14665.1|/1.45869e-84/Ribosomal protein S9 isoform 2 [Theobroma cacao]
Gh_A04G0867	34.93	70.38	1.0107	0.768681	-	-	-	-	gi|590691747|ref|XP_007043869.1|/2.19412e-29/Uncharacterized protein TCM_008476 [Theobroma cacao]
Gh_A09G1413	43.91	21.105	-1.05696	0.768681	K08770|1|6e-117|417|mtr:MTR_8g018230|ubiquitin C	-	-	-	gi|723718419|ref|XP_010324326.1|/1.46845e-115/PREDICTED: polyubiquitin isoform X1 [Solanum lycopersicum]
Gh_D13G1797	35.7	16.675	-1.09824	0.768596	-	-	-	-	gi|590642098|ref|XP_007030419.1|/7.66186e-56/Uncharacterized protein isoform 4 [Theobroma cacao]
Gh_D06G0913	42.795	85.32	0.995442	0.768366	-	-	-	-	gi|590574759|ref|XP_007012496.1|/1.1338e-06/Uncharacterized protein isoform 3 [Theobroma cacao]
Gh_A13G0290	8.075	1.285	-2.65169	0.768306	K02603|1|1e-10|64.7|smo:SELMODRAFT_51018|origin recognition complex subunit 1	-	GO:0003676//nucleic acid binding;GO:0046914//transition metal ion binding	-	gi|590685366|ref|XP_007042082.1|/3.42863e-115/PHD finger family protein / bromo-adjacent domain-containing protein isoform 2 [Theobroma cacao]
Gh_A13G1772	13.615	30.075	1.14337	0.768238	-	-	GO:0005515//protein binding	GO:0044267//cellular protein metabolic process	gi|590578209|ref|XP_007013443.1|/6.81481e-60/DnaJ/Hsp40 cysteine-rich domain superfamily protein isoform 1 [Theobroma cacao]
Gh_A11G0094	9.53	22.55	1.24258	0.768229	K03363|1|0.0|817|pop:POPTR_571123|cell division cycle 20, cofactor of APC complex	-	-	GO:0009987//cellular process	gi|590672910|ref|XP_007038744.1|/0/Transducin family protein / WD-40 repeat family protein [Theobroma cacao]
Gh_Sca086873G01	60.245	29.665	-1.02208	0.768178	-	-	-	-	gi|694393665|ref|XP_009372262.1|/1.57854e-11/PREDICTED: calmodulin-binding transcription activator 4 isoform X2 [Pyrus x bretschneideri]
Gh_Sca045540G01	0.545	6.81	3.64333	0.768101	K03841|1|4e-83|304|rcu:RCOM_0086620|fructose-1,6-bisphosphatase I [EC:3.1.3.11]	GO:0044424	GO:0016628//oxidoreductase activity, acting on the CH-CH group of donors, NAD or NADP as acceptor;GO:0019203//carbohydrate phosphatase activity	GO:0005975//carbohydrate metabolic process	gi|590628857|ref|XP_007026831.1|/7.20285e-82/High cyclic electron flow 1 [Theobroma cacao]
Gh_Sca160083G01	7.98	19.73	1.30593	0.768093	K02913|1|3e-26|114|rcu:RCOM_0679160|large subunit ribosomal protein L33	GO:0030529//ribonucleoprotein complex	GO:0005198//structural molecule activity	GO:0010467//gene expression	gi|590660556|ref|XP_007035430.1|/6.47519e-26/Ribosomal protein L33 family protein [Theobroma cacao]
Gh_D10G1638	7.98	19.73	1.30593	0.768093	K02913|1|3e-26|114|rcu:RCOM_0679160|large subunit ribosomal protein L33	GO:0030529//ribonucleoprotein complex	GO:0005198//structural molecule activity	GO:0010467//gene expression	gi|590660556|ref|XP_007035430.1|/6.47519e-26/Ribosomal protein L33 family protein [Theobroma cacao]
Gh_A10G0931	7.98	19.73	1.30593	0.768093	K02913|1|3e-26|114|rcu:RCOM_0679160|large subunit ribosomal protein L33	GO:0030529//ribonucleoprotein complex	GO:0005198//structural molecule activity	GO:0010467//gene expression	gi|590660556|ref|XP_007035430.1|/6.47519e-26/Ribosomal protein L33 family protein [Theobroma cacao]
Gh_A05G0367	17.33	36.835	1.08781	0.768084	-	-	-	-	gi|590573523|ref|XP_007012146.1|/2.32555e-31/Uncharacterized protein isoform 2, partial [Theobroma cacao]
Gh_A05G0923	67.215	33.465	-1.00613	0.767982	-	-	-	-	gi|590590839|ref|XP_007016848.1|/5.15764e-64/Heavy metal transport/detoxification superfamily protein, putative [Theobroma cacao]
Gh_D05G1591	11.17	3.185	-1.81026	0.767888	K13448|1|1e-07|53.1|ath:AT4G14640|calcium-binding protein CML;K02183|4|8e-07|50.1|aly:ARALYDRAFT_489030|calmodulin	-	GO:0046872//metal ion binding	-	gi|590625355|ref|XP_007025860.1|/3.38853e-51/Calcium-binding EF-hand family protein [Theobroma cacao]
Gh_D05G0799	28.94	58.825	1.02336	0.767871	K14332|1|1e-64|243|pop:POPTR_741765|photosystem I subunit PsaO	GO:0009521;GO:0009536//plastid	-	GO:0009765//photosynthesis, light harvesting	gi|590586586|ref|XP_007015746.1|/1.68497e-66/Photosystem I subunit O [Theobroma cacao]
Gh_D07G1637	10.945	3.05	-1.84339	0.767837	K07877|1|5e-107|384|aly:ARALYDRAFT_493160|Ras-related protein Rab-2A;K07976|2|5e-107|384|ath:AT4G17170|Rab family, other;K07878|4|1e-100|363|osa:4336117|Ras-related protein Rab-2B	GO:0043231//intracellular membrane-bounded organelle;GO:0016020//membrane	GO:0032561//guanyl ribonucleotide binding	GO:0035556//intracellular signal transduction;GO:0048193//Golgi vesicle transport	gi|590712720|ref|XP_007049450.1|/3.25239e-108/RAB GTPase B1C [Theobroma cacao]
Gh_A08G0493	3.745	12.08	1.68958	0.76776	-	GO:0044464	GO:0046914//transition metal ion binding	-	gi|590724701|ref|XP_007052543.1|/4.18148e-130/TRANSPARENT TESTA 1 protein, putative [Theobroma cacao]
Gh_A05G0057	21.805	9.17	-1.24967	0.767598	-	-	-	-	gi|590578915|ref|XP_007013641.1|/7.89768e-80/Serine-rich protein-related [Theobroma cacao]
Gh_A06G1360	48.32	23.49	-1.04057	0.767538	K08332|1|2e-21|102|vcn:VOLCADRAFT_41528|vacuolar protein 8	-	GO:0003824//catalytic activity	-	gi|590626837|ref|XP_007026281.1|/0/ARM repeat superfamily protein isoform 1 [Theobroma cacao]
Gh_D07G2064	15.305	5.525	-1.46996	0.767512	K06995|1|9e-35|142|ppp:PHYPADRAFT_144325|	-	-	-	gi|590715143|ref|XP_007050111.1|/2.45403e-49/RmlC-like cupins superfamily protein [Theobroma cacao]
Gh_D01G1328	24.095	10.435	-1.2073	0.767504	K01078|1|3e-133|473|rcu:RCOM_1150260|acid phosphatase [EC:3.1.3.2]	-	GO:0016791//phosphatase activity	-	gi|590697510|ref|XP_007045460.1|/2.04561e-162/Purple acid phosphatase 3 isoform 1 [Theobroma cacao]
Gh_D08G2628	34.46	16.05	-1.10235	0.767504	-	-	-	-	gi|590572636|ref|XP_007011902.1|/5.82605e-70/Uncharacterized protein TCM_037032 [Theobroma cacao]
Gh_Sca152150G01	0.13	5.195	5.32054	0.767359	-	-	-	-	gi|590684109|ref|XP_007041762.1|/7.58502e-27/Uncharacterized protein TCM_006575 [Theobroma cacao]
Gh_A12G2501	1.91	9.03	2.24115	0.767171	K00826|1|3e-09|58.2|vcn:VOLCADRAFT_102054|branched-chain amino acid aminotransferase [EC:2.6.1.42]	-	-	-	gi|702268409|ref|XP_010043102.1|/1.65132e-29/PREDICTED: branched-chain-amino-acid aminotransferase-like protein 1 [Eucalyptus grandis]
Gh_D05G0467	8.2	1.38	-2.57096	0.767137	K13989|1|4e-103|372|vvi:100250894|Derlin-2/3	-	-	-	gi|702291381|ref|XP_010047297.1|/2.69675e-103/PREDICTED: derlin-1 [Eucalyptus grandis]
Gh_A11G0835	22.695	9.675	-1.23004	0.767069	-	-	-	GO:0009414//response to water deprivation	gi|1170745|sp|P46518.1|LEA14_GOSHI/9.10336e-81/RecName: Full=Late embryogenesis abundant protein Lea14-A [Gossypium hirsutum]
Gh_D13G1618	15.19	32.795	1.11035	0.766958	K00799|1|2e-93|339|gmx:547936|glutathione S-transferase [EC:2.5.1.18]	-	GO:0016846//carbon-sulfur lyase activity;GO:0016765//transferase activity, transferring alkyl or aryl (other than methyl) groups	-	gi|590611774|ref|XP_007022199.1|/3.10402e-112/Glutathione S-transferase TAU 19 [Theobroma cacao]
Gh_A03G1341	9.75	2.405	-2.01937	0.766941	K13464|1|9e-52|201|vvi:100262641|jasmonate ZIM domain-containing protein	GO:0043231//intracellular membrane-bounded organelle	GO:0005488//binding	GO:0009725//response to hormone;GO:0002831;GO:0006950//response to stress	gi|590691644|ref|XP_007043840.1|/4.55198e-74/Jasmonate-zim-domain protein 10, putative [Theobroma cacao]
Gh_D02G1999	4.04	12.54	1.63411	0.766932	-	-	-	-	-
Gh_D11G0138	17.69	6.9	-1.35827	0.766821	K03539|1|1e-12|72.0|bdi:100830772|ribonuclease P/MRP protein subunit RPP1 [EC:3.1.26.5];K12128|3|3e-07|53.9|ath:AT2G46790|pseudo-response regulator 9;K12127|5|4e-07|53.5|aly:ARALYDRAFT_496297|pseudo-response regulator 1	-	-	-	gi|590673950|ref|XP_007039030.1|/1.86956e-127/CCT motif family protein [Theobroma cacao]
Gh_D11G2754	5.36	14.96	1.48081	0.766813	-	-	-	-	gi|590644197|ref|XP_007031016.1|/1.40965e-28/Hypoxia-responsive family protein [Theobroma cacao]
Gh_D06G1797	72.45	36.285	-0.997612	0.766762	K10523|1|0.0|666|rcu:RCOM_1481430|speckle-type POZ protein	-	-	-	gi|590563153|ref|XP_007009287.1|/0/BTB/POZ/MATH-domains containing protein isoform 1 [Theobroma cacao]
Gh_A02G0744	43.59	21.065	-1.04915	0.766736	-	-	-	-	gi|590599366|ref|XP_007019162.1|/0/DPP6 N-terminal domain-like protein [Theobroma cacao]
Gh_A08G1725	3.08	10.925	1.82663	0.766634	-	-	-	GO:0032502//developmental process	gi|566159729|ref|XP_006386866.1|/1.69811e-17/hypothetical protein POPTR_0002s24250g [Populus trichocarpa]
Gh_A01G0276	1.475	8.31	2.49413	0.766403	-	-	-	-	gi|590611756|ref|XP_007022194.1|/4.91796e-10/Uncharacterized protein TCM_032358 [Theobroma cacao]
Gh_A11G2667	20.87	43.09	1.04592	0.766395	-	-	GO:0005515//protein binding	-	gi|590642135|ref|XP_007030430.1|/4.16667e-130/Chloroplast J-like domain 1 [Theobroma cacao]
Gh_D06G0834	9.56	22.365	1.22616	0.766216	-	-	-	-	gi|702336109|ref|XP_010055488.1|/2.3638e-12/PREDICTED: uncharacterized protein LOC104443680 [Eucalyptus grandis]
Gh_A03G0227	7.15	0.755	-3.24339	0.766156	-	-	-	-	-
Gh_D05G2515	14.67	5.215	-1.49213	0.766139	K00826|1|5e-140|495|rcu:RCOM_1585550|branched-chain amino acid aminotransferase [EC:2.6.1.42]	-	GO:0004084//branched-chain-amino-acid transaminase activity	GO:0008152//metabolic process	gi|590596700|ref|XP_007018407.1|/1.38135e-164/Branched-chain-amino-acid aminotransferase [Theobroma cacao]
Gh_Sca075389G01	19.785	8.09	-1.2902	0.76613	-	GO:0016020//membrane	-	-	gi|590676323|ref|XP_007039703.1|/7.99279e-32/BAX inhibitor 1 [Theobroma cacao]
Gh_D09G1618	21.64	9.135	-1.24422	0.766113	K02201|1|5e-75|278|rcu:RCOM_0535810|pantetheine-phosphate adenylyltransferase [EC:2.7.7.3]	GO:0044464	GO:0016772//transferase activity, transferring phosphorus-containing groups	GO:0008152//metabolic process;GO:0006810//transport	gi|590663332|ref|XP_007036185.1|/2.39674e-79/Syntaxin, putative [Theobroma cacao]
Gh_A05G2956	20.5	42.415	1.04895	0.766105	-	GO:0005622//intracellular	-	-	gi|590647261|ref|XP_007031852.1|/2.30793e-43/Ribosomal protein S21 family protein isoform 1 [Theobroma cacao]
Gh_A07G1393	17.52	6.825	-1.3601	0.766079	-	-	-	-	gi|590715738|ref|XP_007050277.1|/3.01573e-69/IQ motif and SEC7 domain-containing protein 2 [Theobroma cacao]
Gh_A12G0380	25.92	52.71	1.02401	0.766071	K03965|1|8e-53|202|vvi:100246984|NADH dehydrogenase (ubiquinone) 1 beta subcomplex 9 [EC:1.6.5.3 1.6.99.3]	-	-	-	gi|590685156|ref|XP_007042025.1|/5.65955e-54/LYR family of Fe/S cluster biogenesis protein [Theobroma cacao]
Gh_D02G1967	9.305	2.14	-2.1204	0.765891	K01166|1|4e-17|86.7|sbi:SORBI_03g042630|ribonuclease T2 [EC:3.1.27.1]	-	-	GO:0051234//establishment of localization	gi|590689002|ref|XP_007043105.1|/3.41139e-98/Vacuolar sorting protein 9 domain [Theobroma cacao]
Gh_A10G1319	2.18	9.36	2.10218	0.765874	-	-	GO:0046993;GO:0050662//coenzyme binding	GO:0008152//metabolic process	gi|590654019|ref|XP_007033585.1|/1.74777e-15/FAD-binding Berberine family protein isoform 2, partial [Theobroma cacao]
Gh_A09G1238	10.985	3.135	-1.809	0.765763	K11821|1|5e-18|87.4|aly:ARALYDRAFT_895283|desulfoglucosinolate sulfotransferase A/B/C [EC:2.8.2.-]	GO:0044424	GO:0008146//sulfotransferase activity	-	gi|590637589|ref|XP_007029157.1|/2.46625e-25/Sulfotransferase 17 [Theobroma cacao]
Gh_D06G2392	32.97	15.43	-1.09542	0.76567	-	GO:0005576//extracellular region	GO:0070011//peptidase activity, acting on L-amino acid peptides	-	gi|590568343|ref|XP_007010765.1|/8.11578e-85/Metacaspase 9 [Theobroma cacao]
Gh_Sca194637G01	8.815	21.005	1.2527	0.765635	-	-	GO:0004674//protein serine/threonine kinase activity;GO:0000166//nucleotide binding	-	gi|590710614|ref|XP_007048877.1|/3.35271e-22/Kinase superfamily protein [Theobroma cacao]
Gh_D01G0537	22.065	9.41	-1.22949	0.765567	-	-	-	-	gi|590608363|ref|XP_007021244.1|/4.78978e-29/2-nonaprenyl-3-methyl-6-methoxy-1,4-benzoquinol hydroxylase [Theobroma cacao]
Gh_A13G0997	17.6	37.005	1.07214	0.76555	-	-	-	-	gi|590603927|ref|XP_007020129.1|/8.75604e-31/Domain of Uncharacterized protein function [Theobroma cacao]
Gh_A09G1379	1.36	8.1	2.57432	0.765448	K14488|1|2e-29|125|vvi:100255176|SAUR family protein	-	-	-	gi|590630854|ref|XP_007027397.1|/1.11679e-46/SAUR family protein, putative [Theobroma cacao]
Gh_D05G0535	7.185	18.115	1.33412	0.765422	-	GO:0043231//intracellular membrane-bounded organelle	GO:0015002//heme-copper terminal oxidase activity	-	gi|590572841|ref|XP_007011957.1|/6.70733e-55/Cytochrome c oxidase, subunit Vib family protein isoform 1 [Theobroma cacao]
Gh_D08G2031	9.625	22.49	1.22443	0.765388	K03109|1|2e-51|198|ath:AT3G49100|signal recognition particle subunit SRP9	GO:0048500//signal recognition particle	GO:0003723//RNA binding	GO:0006448//regulation of translational elongation;GO:0006613//cotranslational protein targeting to membrane	gi|590716360|ref|XP_007050400.1|/8.25422e-53/Signal recognition particle, SRP9/SRP14 subunit [Theobroma cacao]
Gh_D13G1551	43.835	21.28	-1.04259	0.765294	-	GO:0043231//intracellular membrane-bounded organelle	GO:0003676//nucleic acid binding	-	gi|675824080|gb|AIL95850.1|/3.26301e-62/SQUAMOSA promoter binding-like transcription factor [Gossypium hirsutum]
Gh_D02G1579	17.565	36.85	1.06896	0.765277	K01728|1|0.0|669|pop:POPTR_565107|pectate lyase [EC:4.2.2.2]	-	GO:0016837	-	gi|590695537|ref|XP_007044917.1|/0/Pectate lyase family protein [Theobroma cacao]
Gh_A01G1622	12.675	27.965	1.14164	0.765269	-	-	-	-	gi|590636974|ref|XP_007028991.1|/3.28903e-52/Uncharacterized protein TCM_024909 [Theobroma cacao]
Gh_D10G1094	29.085	13.325	-1.12614	0.765251	K01058|1|3e-41|167|mtr:MTR_7g081620|phospholipase A1 [EC:3.1.1.32]	-	-	GO:0044238	gi|590710022|ref|XP_007048713.1|/0/Alpha/beta-Hydrolases superfamily protein [Theobroma cacao]
Gh_Sca012041G01	10.54	2.89	-1.86673	0.765243	-	-	-	-	-
Gh_A13G0988	0.01	3.63	8.50383	0.765183	-	-	-	-	-
Gh_A06G0068	0.01	3.63	8.50383	0.765183	K03231|1|2e-33|138|zma:100286309|elongation factor 1-alpha	-	GO:0005488//binding	-	gi|672131017|ref|XP_008789061.1|/3.57142e-32/PREDICTED: elongation factor 1-alpha-like [Phoenix dactylifera]
Gh_A09G0646	3.635	0.01	-8.50581	0.765183	-	-	-	-	-
Gh_A12G0086	22.45	9.64	-1.21961	0.765166	K05770|1|3e-10|62.8|ppp:PHYPADRAFT_190625|benzodiazapine receptor	-	-	-	gi|383932366|gb|AFH57280.1|/1.2187e-86/putative peripheral-type benzodiazepine receptor [Gossypium hirsutum]
Gh_D02G1639	27.615	55.765	1.01391	0.765089	K03007|1|5e-17|84.0|vvi:100267114|DNA-directed RNA polymerases I, II, and III subunit RPABC5	-	GO:0046914//transition metal ion binding;GO:0003676//nucleic acid binding;GO:0034062//RNA polymerase activity	GO:0010467//gene expression	gi|590591838|ref|XP_007017127.1|/1.78222e-15/RNA polymerases N / 8 kDa subunit [Theobroma cacao]
Gh_D11G0399	15.625	5.815	-1.42601	0.764919	-	-	-	-	gi|590670259|ref|XP_007038005.1|/3.01671e-31/Uncharacterized protein TCM_014660 [Theobroma cacao]
Gh_D13G1869	162.1	320.94	0.98542	0.76491	K02971|1|2e-40|161|vvi:100246017|small subunit ribosomal protein S21e	GO:0030529//ribonucleoprotein complex	GO:0005198//structural molecule activity	GO:0010467//gene expression	gi|590613456|ref|XP_007022669.1|/2.31137e-39/40S ribosomal protein S21 [Theobroma cacao]
Gh_D02G0933	16.3	6.175	-1.40036	0.76485	K13448|1|7e-50|194|vvi:100263254|calcium-binding protein CML	-	-	-	gi|590593030|ref|XP_007017447.1|/2.29625e-68/Calmodulin-like 41, putative [Theobroma cacao]
Gh_A05G1007	8.135	1.4	-2.53872	0.764808	-	-	-	-	gi|590616295|ref|XP_007023466.1|/2.41215e-20/F-box/RNI-like superfamily protein [Theobroma cacao]
Gh_A05G0706	22.2	9.505	-1.2238	0.764586	-	-	-	-	gi|590587712|ref|XP_007016037.1|/4.08857e-24/Uncharacterized protein TCM_041561 [Theobroma cacao]
Gh_D10G2535	10.19	23.34	1.19565	0.764509	-	-	-	-	gi|700190636|gb|KGN45840.1|/5.68305e-06/hypothetical protein Csa_6G014600 [Cucumis sativus]
Gh_D01G0601	0.01	3.62	8.49985	0.764458	-	-	-	-	gi|590607382|ref|XP_007020976.1|/2.06248e-19/Uncharacterized protein TCM_030990 [Theobroma cacao]
Gh_D01G1975	3.615	0.01	-8.49785	0.764458	K08488|1|3e-31|133|ath:AT1G32270|syntaxin 7	-	-	-	gi|590632796|ref|XP_007027942.1|/1.02914e-89/Late embryogenesis abundant (LEA) hydroxyproline-rich glycoprotein family, putative [Theobroma cacao]
Gh_D05G3160	33.15	15.54	-1.09302	0.764424	K02938|1|2e-38|94.0|pop:POPTR_1111495|large subunit ribosomal protein L8e	GO:0043231//intracellular membrane-bounded organelle;GO:0015934//large ribosomal subunit;GO:0016020//membrane	GO:0005198//structural molecule activity	GO:0010467//gene expression	gi|590702865|ref|XP_007046725.1|/2.38222e-37/Ribosomal protein L2 family [Theobroma cacao]
Gh_A01G1114	22.045	45.055	1.03124	0.764415	-	-	-	-	gi|566254729|ref|XP_006387570.1|/4.19313e-09/hypothetical protein POPTR_0831s00200g [Populus trichocarpa]
Gh_D05G0917	4.24	12.735	1.58666	0.764364	-	-	-	-	gi|590589156|ref|XP_007016369.1|/0/C-terminal S-isoprenylcysteine carboxyl O-methyltransferases [Theobroma cacao]
Gh_A05G1175	22.81	9.87	-1.20854	0.764347	K09286|1|3e-84|310|vvi:100248027|EREBP-like factor	-	-	-	gi|590621268|ref|XP_007024746.1|/8.78241e-126/Transcription factor JERF1, putative isoform 1 [Theobroma cacao]
Gh_A03G1909	11.105	3.26	-1.76827	0.764083	-	-	-	-	gi|590682068|ref|XP_007041249.1|/5.72242e-76/Lactoylglutathione lyase / glyoxalase I family protein [Theobroma cacao]
Gh_A09G1742	27.23	12.37	-1.13835	0.764083	K02355|1|2e-21|100|vvi:100257414|elongation factor G;K01051|2|5e-21|99.0|aly:ARALYDRAFT_892433|pectinesterase [EC:3.1.1.11]	-	-	-	gi|590677189|ref|XP_007039951.1|/1.30179e-82/Plant invertase/pectin methylesterase inhibitor superfamily protein, putative [Theobroma cacao]
Gh_A11G2361	52.375	25.945	-1.01342	0.763929	K14493|1|0.0|633|rcu:RCOM_1429770|gibberellin receptor GID1 [EC:3.-.-.-]	-	GO:0004871//signal transducer activity;GO:0003824//catalytic activity	-	gi|225346675|gb|ACN86359.1|/0/GID1-4 [Gossypium hirsutum]
Gh_Sca128879G01	3.615	0.01	-8.49785	0.763861	-	-	-	-	gi|590717694|ref|XP_007050667.1|/8.76769e-07/Uncharacterized protein TCM_004437 [Theobroma cacao]
Gh_D08G1146	11.525	25.7	1.157	0.763827	-	-	-	-	gi|590674743|ref|XP_007039253.1|/6.60117e-18/Response to low sulfur 3, putative [Theobroma cacao]
Gh_A05G0021	3.33	11.2	1.7499	0.76375	K12129|1|2e-06|51.2|ath:AT5G02810|pseudo-response regulator 7;K12128|3|6e-06|49.3|aly:ARALYDRAFT_483843|pseudo-response regulator 9;K12127|4|8e-06|48.9|vvi:100258790|pseudo-response regulator 1	-	-	-	gi|590581711|ref|XP_007014423.1|/2.31333e-64/Chloroplast import apparatus 2, putative isoform 1 [Theobroma cacao]
Gh_D06G0002	20.065	41.265	1.04024	0.763724	K11827|1|3e-78|288|rcu:RCOM_1597810|AP-2 complex subunit sigma-1	GO:0043231//intracellular membrane-bounded organelle	GO:0022892	GO:0006810//transport	gi|590594233|ref|XP_007017794.1|/6.10479e-77/SNARE-like superfamily protein [Theobroma cacao]
Gh_A05G2395	8.585	20.44	1.25151	0.763554	K01599|1|0.0|643|rcu:RCOM_0689410|uroporphyrinogen decarboxylase [EC:4.1.1.37]	GO:0009536//plastid	GO:0016831//carboxy-lyase activity	GO:0006779//porphyrin-containing compound biosynthetic process	gi|590570035|ref|XP_007011236.1|/0/Uroporphyrinogen decarboxylase isoform 1 [Theobroma cacao]
Gh_D05G3434	23.05	46.82	1.02236	0.763494	-	-	GO:0043169//cation binding	-	gi|57231728|gb|AAW47577.1|/2.43195e-17/metallothionein-like [Gossypium hirsutum]
Gh_D05G0678	26.025	11.695	-1.15401	0.763298	-	-	-	-	gi|590709738|ref|XP_007048635.1|/9.82965e-51/XS domain-containing protein / XS zinc finger domain-containing protein-related isoform 2 [Theobroma cacao]
Gh_Sca130242G01	0.465	6.485	3.8018	0.763289	-	-	-	-	gi|590597892|ref|XP_007018742.1|/1.73648e-18/Phosphate-responsive 1 family protein [Theobroma cacao]
Gh_D02G1852	15.97	6.06	-1.39797	0.763101	-	-	-	-	gi|590690549|ref|XP_007043538.1|/4.83666e-162/F21B7.22 [Theobroma cacao]
Gh_Sca090510G01	0.87	7.215	3.05191	0.763067	-	-	-	-	-
Gh_A03G0864	0.705	6.95	3.30132	0.762922	-	GO:0009536//plastid	-	GO:0009314//response to radiation	gi|590700293|ref|XP_007046125.1|/4.84906e-29/Basic helix-loop-helix DNA-binding superfamily protein [Theobroma cacao]
Gh_D01G1990	7.44	1.01	-2.88095	0.762905	K13070|1|1e-15|79.3|osa:4335093|momilactone-A synthase [EC:1.1.1.295];K09841|2|2e-15|79.0|sbi:SORBI_01g003880|xanthoxin dehydrogenase [EC:1.1.1.288]	-	GO:0033764//steroid dehydrogenase activity, acting on the CH-OH group of donors, NAD or NADP as acceptor	GO:0008152//metabolic process	gi|590632669|ref|XP_007027905.1|/6.71886e-23/Short chain alcohol dehydrogenase, putative [Theobroma cacao]
Gh_A12G1454	45.435	22.335	-1.0245	0.762837	K08341|1|5e-53|204|pop:POPTR_711395|GABA(A) receptor-associated protein (autophagy-related protein 8)	-	-	-	gi|590698225|ref|XP_007045659.1|/6.80157e-53/Ubiquitin-like superfamily protein [Theobroma cacao]
Gh_D12G2158	24.895	50.06	1.0078	0.762828	K01051|1|4e-90|329|ppp:PHYPADRAFT_135307|pectinesterase [EC:3.1.1.11]	GO:0005618//cell wall	-	GO:0071555//cell wall organization	gi|590676804|ref|XP_007039841.1|/0/Pectin lyase-like superfamily protein [Theobroma cacao]
Gh_Sca110067G01	0.335	6.065	4.17827	0.762624	-	-	-	-	gi|590630341|ref|XP_007027245.1|/3.92836e-23/Tetratricopeptide repeat (TPR)-like superfamily protein [Theobroma cacao]
Gh_D11G0394	23.99	10.625	-1.17497	0.762555	-	-	GO:0016772//transferase activity, transferring phosphorus-containing groups	GO:0006796//phosphate-containing compound metabolic process	gi|590670127|ref|XP_007037968.1|/0/SNF1-related protein kinase regulatory subunit gamma 1 [Theobroma cacao]
Gh_A03G0627	27.385	54.925	1.00408	0.762453	-	-	-	-	gi|590668784|ref|XP_007037590.1|/5.12315e-55/Uncharacterized protein TCM_014284 [Theobroma cacao]
Gh_A02G0048	144.565	285.945	0.984019	0.762376	K02979|1|1e-21|99.4|rcu:RCOM_0687370|small subunit ribosomal protein S28e	GO:0030529//ribonucleoprotein complex	GO:0005198//structural molecule activity	GO:0010467//gene expression	gi|568856206|ref|XP_006481678.1|/3.17399e-20/PREDICTED: 40S ribosomal protein S28-like [Citrus sinensis]
Gh_A07G1272	3.21	10.94	1.76897	0.762368	K09422|1|7e-37|149|vvi:100258469|myb proto-oncogene protein, plant	GO:0043231//intracellular membrane-bounded organelle	GO:0003676//nucleic acid binding	-	gi|380006413|gb|AFD29597.1|/2.63059e-43/caprice [Gossypium arboreum]
Gh_D03G0500	24.735	11.075	-1.15925	0.762171	-	-	-	GO:0006950//response to stress	gi|643732430|gb|KDP39526.1|/5.76501e-27/hypothetical protein JCGZ_02546 [Jatropha curcas]
Gh_D08G0195	0.01	3.575	8.4818	0.762077	-	-	-	-	-
Gh_D10G0994	12.09	3.945	-1.61572	0.762077	-	-	-	-	gi|703111553|ref|XP_010099887.1|/6.99024e-16/hypothetical protein L484_020070 [Morus notabilis]
Gh_A09G0123	10.845	3.165	-1.77675	0.762026	K13628|1|3e-19|60.5|vvi:100245893|iron-sulfur cluster assembly protein	-	-	-	gi|604299968|gb|EYU19811.1|/4.26423e-18/hypothetical protein MIMGU_mgv1a015557mg [Erythranthe guttata]
Gh_Sca098487G01	0.28	5.865	4.38863	0.761984	K03695|1|1e-17|85.9|vvi:100252611|ATP-dependent Clp protease ATP-binding subunit ClpB	-	-	-	gi|590571986|ref|XP_007011744.1|/1.15252e-22/Casein lytic proteinase B4 [Theobroma cacao]
Gh_A11G0095	13.325	28.79	1.11143	0.761932	-	-	-	-	-
Gh_Sca179406G01	11.46	3.555	-1.68869	0.761932	K01955|1|1e-16|82.8|vvi:100262205|carbamoyl-phosphate synthase large subunit [EC:6.3.5.5];K13944|2|4e-14|74.3|pop:POPTR_559669|LOB domain-containing protein 16	GO:0031981//nuclear lumen	GO:0005488//binding	GO:0009943//adaxial/abaxial axis specification;GO:0048437//floral organ development	gi|674885783|emb|CDY46781.1|/5.29441e-28/BnaCnng14500D [Brassica napus]
Gh_D12G2160	11.77	3.75	-1.65015	0.761813	-	-	-	-	gi|590676814|ref|XP_007039844.1|/2.11859e-29/Uncharacterized protein isoform 2, partial [Theobroma cacao]
Gh_A11G0999	47.545	23.555	-1.01326	0.761787	-	-	GO:0005488//binding	-	gi|590719512|ref|XP_007051076.1|/0/Heat shock protein DnaJ with tetratricopeptide repeat isoform 1 [Theobroma cacao]
Gh_Sca129623G01	12.155	26.69	1.13475	0.761753	K15633|1|2e-51|198|pop:POPTR_825441|2,3-bisphosphoglycerate-independent phosphoglycerate mutase [EC:5.4.2.1]	GO:0044424	GO:0046914//transition metal ion binding;GO:0016868//intramolecular transferase activity, phosphotransferases	GO:0050896//response to stimulus;GO:0006007//glucose catabolic process	gi|629124051|gb|KCW88476.1|/2.20267e-50/hypothetical protein EUGRSUZ_A00868 [Eucalyptus grandis]
Gh_D10G0380	18.575	38.29	1.04361	0.761702	K02882|1|9e-100|360|pop:POPTR_817797|large subunit ribosomal protein L18Ae	GO:0030529//ribonucleoprotein complex	GO:0005198//structural molecule activity	GO:0010467//gene expression	gi|566254205|ref|XP_006387417.1|/3.11888e-99/60S ribosomal protein L18a-1 [Populus trichocarpa]
Gh_A09G2185	53.67	106.84	0.993264	0.761659	K02880|1|2e-84|309|gmx:100305777|large subunit ribosomal protein L17e	GO:0030529//ribonucleoprotein complex	GO:0005198//structural molecule activity	GO:0010467//gene expression	gi|590670098|ref|XP_007037960.1|/1.13461e-85/Ribosomal protein L22p/L17e family protein [Theobroma cacao]
Gh_D01G1669	25.935	11.78	-1.13856	0.761608	-	GO:0009536//plastid	-	-	gi|674913486|emb|CDY19671.1|/5.4706e-22/BnaC09g29270D [Brassica napus]
Gh_A10G1567	10.4	2.915	-1.83502	0.761566	K11188|1|1e-100|363|vvi:100259564|peroxiredoxin 6, 1-Cys peroxiredoxin [EC:1.11.1.7 1.11.1.15 3.1.1.-]	GO:0043231//intracellular membrane-bounded organelle	GO:0016705//oxidoreductase activity, acting on paired donors, with incorporation or reduction of molecular oxygen;GO:0016209//antioxidant activity	GO:0008152//metabolic process;GO:0019725//cellular homeostasis	gi|672116094|ref|XP_008781199.1|/7.17257e-101/PREDICTED: 1-Cys peroxiredoxin [Phoenix dactylifera]
Gh_A04G1376	33.195	15.835	-1.06785	0.761472	K09338|1|9e-38|152|aly:ARALYDRAFT_908602|homeobox-leucine zipper protein	-	-	-	gi|657999419|ref|XP_008392143.1|/1.13816e-38/PREDICTED: homeobox-leucine zipper protein HAT14-like [Malus domestica]
Gh_D10G1580	3.725	11.72	1.65366	0.761455	K12126|1|1e-08|56.2|aly:ARALYDRAFT_471048|phytochrome-interacting factor 3;K07953|3|3e-08|54.7|ppp:PHYPADRAFT_202041|GTP-binding protein SAR1 [EC:3.6.5.-]	-	-	-	gi|703089723|ref|XP_010093880.1|/2.45794e-17/hypothetical protein L484_019916 [Morus notabilis]
Gh_Sca122866G01	1.645	8.345	2.34282	0.761446	K15078|1|2e-23|105|vvi:100250139|structure-specific endonuclease subunit SLX1 [EC:3.6.1.-];K15271|2|3e-19|91.3|rcu:RCOM_1095670|ATP-dependent DNA helicase HFM1/MER3 [EC:3.6.4.12];K03798|3|3e-16|81.3|rcu:RCOM_0340700|cell division protease FtsH [EC:3.4.24.-]	-	-	-	gi|590586782|ref|XP_007015798.1|/5.07262e-55/Tetratricopeptide repeat-like superfamily protein [Theobroma cacao]
Gh_D03G1066	17.195	35.725	1.05494	0.76119	K03138|1|6e-09|57.8|rcu:RCOM_1299530|transcription initiation factor TFIIF subunit alpha	-	-	-	gi|590574759|ref|XP_007012496.1|/7.43803e-22/Uncharacterized protein isoform 3 [Theobroma cacao]
Gh_A05G0051	1731.85	881.08	-0.974965	0.761182	-	-	-	-	-
Gh_D05G3031	9.21	2.225	-2.0494	0.761147	K07977|1|1e-61|232|osa:4334545|Arf/Sar family, other	-	-	-	gi|720100112|ref|XP_010248146.1|/4.05977e-60/PREDICTED: ADP-ribosylation factor [Nelumbo nucifera]
Gh_A01G2012	7.865	1.32	-2.57491	0.761062	K00430|1|7e-129|458|rcu:RCOM_1182920|peroxidase [EC:1.11.1.7]	-	-	-	gi|345104367|gb|AEN71005.1|/7.57167e-142/bacterial-induced peroxidase [Gossypium davidsonii]
Gh_D05G3683	9.585	21.95	1.19537	0.760994	-	GO:0043231//intracellular membrane-bounded organelle	GO:0004033//aldo-keto reductase (NADP) activity	GO:0008152//metabolic process	gi|698521609|ref|XP_009757611.1|/1.45372e-47/PREDICTED: uncharacterized oxidoreductase At1g06690, chloroplastic [Nicotiana sylvestris]
Gh_A02G0972	1.34	7.875	2.55505	0.760849	K01179|1|1e-145|514|vvi:100260645|endoglucanase [EC:3.2.1.4]	-	GO:0004553//hydrolase activity, hydrolyzing O-glycosyl compounds	GO:0044238	gi|658115738|gb|AID55372.1|/0/glycoside hydrolase family 9 B13 [Gossypium hirsutum]
Gh_Sca114214G01	5.865	0.285	-4.3631	0.760721	-	-	-	-	gi|590707839|ref|XP_007048109.1|/1.03583e-31/Stress enhanced protein 2 [Theobroma cacao]
Gh_A06G0760	11.36	3.525	-1.68827	0.760653	K15121|1|2e-54|210|smo:SELMODRAFT_413389|solute carrier family 25, member 44	-	-	-	gi|697146601|ref|XP_009627445.1|/9.3038e-95/PREDICTED: solute carrier family 25 member 44-like [Nicotiana tomentosiformis]
Gh_Sca139470G01	0.01	3.56	8.47573	0.760635	K00666|1|9e-38|152|sbi:SORBI_10g012080|fatty-acyl-CoA synthase [EC:6.2.1.-];K01904|3|5e-19|90.5|ppp:PHYPADRAFT_209184|4-coumarate--CoA ligase [EC:6.2.1.12]	-	GO:0016405//CoA-ligase activity	-	gi|590661696|ref|XP_007035745.1|/3.50165e-56/Acyl-activating enzyme 7 [Theobroma cacao]
Gh_D11G2211	3.56	0.01	-8.47573	0.760635	K03020|1|2e-44|175|vvi:100245061|DNA-directed RNA polymerases I and III subunit RPAC2	-	GO:0003676//nucleic acid binding;GO:0005515//protein binding;GO:0034062//RNA polymerase activity	GO:0010467//gene expression	gi|590588603|ref|XP_007016242.1|/1.30474e-50/DNA-directed RNA polymerases I and III subunit RPAC2 isoform 1 [Theobroma cacao]
Gh_A13G1991	69.61	137.07	0.977546	0.76061	K02957|1|4e-70|260|bdi:100837176|small subunit ribosomal protein S15Ae	GO:0031090//organelle membrane;GO:0043231//intracellular membrane-bounded organelle;GO:0015935//small ribosomal subunit;GO:0030312//external encapsulating structure	GO:0005198//structural molecule activity	GO:0010467//gene expression	gi|502139897|ref|XP_004503959.1|/6.1705e-69/PREDICTED: 40S ribosomal protein S15a-1-like [Cicer arietinum]
Gh_Sca078508G01	1.48	8.06	2.44518	0.760414	K11269|1|5e-17|84.0|rcu:RCOM_1020420|chromosome transmission fidelity protein 18	GO:0044427//chromosomal part	GO:0017111//nucleoside-triphosphatase activity;GO:0032559	GO:0007059//chromosome segregation	gi|590656963|ref|XP_007034423.1|/3.62565e-21/P-loop containing nucleoside triphosphate hydrolases superfamily protein, putative [Theobroma cacao]
Gh_D12G0644	20.25	8.615	-1.233	0.760303	-	-	-	-	gi|590704191|ref|XP_007047090.1|/1.46762e-47/HTH-type transcriptional regulator protein ptxE [Theobroma cacao]
Gh_D12G1081	0.8	7.005	3.13031	0.760269	K05283|1|3e-08|56.2|aly:ARALYDRAFT_354960|phosphatidylinositol glycan, class W [EC:2.3.-.-];K14297|2|6e-07|51.6|mtr:MTR_1g066430|nuclear pore complex protein Nup98-Nup96;K15692|3|6e-07|51.6|ppp:PHYPADRAFT_16563|E3 ubiquitin-protein ligase RNF13 [EC:6.3.2.19]	GO:0044464	GO:0046914//transition metal ion binding	GO:0009725//response to hormone;GO:0009743//response to carbohydrate	gi|590721897|ref|XP_007051746.1|/2.41682e-79/Zinc finger protein, putative [Theobroma cacao]
Gh_D01G2345	33.24	15.94	-1.06027	0.7602	K03152|1|6e-179|625|vvi:100253735|4-methyl-5(b-hydroxyethyl)-thiazole monophosphate biosynthesis	-	-	-	gi|590610024|ref|XP_007021699.1|/0/Class I glutamine amidotransferase-like superfamily protein isoform 1 [Theobroma cacao]
Gh_A08G0830	26.79	12.33	-1.11952	0.760192	-	-	-	-	gi|590580013|ref|XP_007013949.1|/1.35621e-07/Uncharacterized protein TCM_038494 [Theobroma cacao]
Gh_A12G1933	165.535	323.29	0.965693	0.760175	K02921|1|2e-48|188|vvi:100254103|large subunit ribosomal protein L37Ae	-	-	-	gi|641866750|gb|KDO85434.1|/6.75557e-47/hypothetical protein CISIN_1g045338mg [Citrus sinensis]
Gh_Sca230112G01	7.35	1.035	-2.82811	0.760013	-	-	-	-	gi|590621154|ref|XP_007024720.1|/5.70249e-22/Uncharacterized protein isoform 6 [Theobroma cacao]
Gh_A01G1861	141.63	276.77	0.966561	0.759978	K02973|1|1e-77|285|pop:POPTR_826396|small subunit ribosomal protein S23e	GO:0030529//ribonucleoprotein complex	GO:0005198//structural molecule activity	GO:0010467//gene expression	gi|590564683|ref|XP_007009733.1|/1.04132e-76/Ribosomal protein S12/S23 family protein isoform 1 [Theobroma cacao]
Gh_Sca116151G01	22.415	9.865	-1.18407	0.75991	-	-	-	-	gi|590661828|ref|XP_007035781.1|/5.00218e-34/PAPA-1-like family protein / zinc finger family protein, putative isoform 2 [Theobroma cacao]
Gh_A05G2405	7.445	1.08	-2.78524	0.759833	-	-	GO:0005488//binding	-	gi|590569780|ref|XP_007011162.1|/5.47092e-123/Annexin 4, putative [Theobroma cacao]
Gh_A01G2139	130.005	254.64	0.969892	0.759808	K02889|1|1e-89|326|osa:9266412|large subunit ribosomal protein L21e	GO:0043231//intracellular membrane-bounded organelle;GO:0030529//ribonucleoprotein complex	GO:0005198//structural molecule activity	GO:0010467//gene expression	gi|590637262|ref|XP_007029068.1|/1.61159e-90/60S ribosomal protein L21 isoform 1 [Theobroma cacao]
Gh_D09G1919	17.55	36.065	1.03913	0.759765	K04077|1|0.0|1002|vvi:100244356|chaperonin GroEL	GO:0043231//intracellular membrane-bounded organelle	GO:0005515//protein binding;GO:0032559	GO:0006457//protein folding;GO:0050896//response to stimulus	gi|590657227|ref|XP_007034504.1|/0/Heat shock protein 60 isoform 1 [Theobroma cacao]
Gh_A08G0126	116.64	59.335	-0.975107	0.75974	-	-	-	-	gi|590582435|ref|XP_007014623.1|/0/Evolutionarily conserved C-terminal region 2 isoform 2 [Theobroma cacao]
Gh_A07G2148	7.105	17.575	1.30662	0.759714	K05298|1|0.0|673|rcu:RCOM_1443660|glyceraldehyde-3-phosphate dehydrogenase (NADP+) (phosphorylating) [EC:1.2.1.13]	-	GO:0000166//nucleotide binding	GO:0019318//hexose metabolic process	gi|590648150|ref|XP_007032095.1|/0/Glyceraldehyde 3-phosphate dehydrogenase A subunit 2 [Theobroma cacao]
Gh_D04G0101	15.535	5.945	-1.38577	0.759688	K10717|1|3e-89|327|vvi:100258332|cytokinin trans-hydroxylase	-	GO:0016634;GO:0005506//iron ion binding	GO:0008152//metabolic process	gi|590570744|ref|XP_007011424.1|/0/Cytochrome P450, family 714, subfamily A, polypeptide 1, putative isoform 1 [Theobroma cacao]
Gh_A01G1247	11.76	25.66	1.12563	0.759612	-	-	GO:0005488//binding	GO:0006950//response to stress	gi|354620273|gb|AER29900.1|/3.12302e-90/MLP-like protein [Gossypium barbadense]
Gh_A08G0865	20.05	8.52	-1.23468	0.759612	-	-	-	-	gi|590642823|ref|XP_007030627.1|/4.58564e-19/PIF-like orf1 [Theobroma cacao]
Gh_D11G1706	41.65	82.64	0.988524	0.759577	K00318|1|0.0|634|vvi:100254983|proline dehydrogenase [EC:1.5.99.8]	-	GO:0016645//oxidoreductase activity, acting on the CH-NH group of donors	GO:0006560//proline metabolic process;GO:0006536//glutamate metabolic process	gi|409187316|gb|AFV28788.1|/0/proline dehydrogenase [Gossypium hirsutum]
Gh_A05G0902	15.455	5.9	-1.38929	0.759339	K06966|1|1e-99|360|vvi:100256973|	-	GO:0003824//catalytic activity	-	gi|590590592|ref|XP_007016779.1|/1.4764e-106/Lysine decarboxylase family protein, putative isoform 2 [Theobroma cacao]
Gh_A13G1314	17.305	35.56	1.03907	0.759322	K00799|1|6e-94|341|gmx:547936|glutathione S-transferase [EC:2.5.1.18]	-	GO:0016846//carbon-sulfur lyase activity;GO:0016765//transferase activity, transferring alkyl or aryl (other than methyl) groups	-	gi|590611774|ref|XP_007022199.1|/5.29466e-112/Glutathione S-transferase TAU 19 [Theobroma cacao]
Gh_D13G0670	16.33	6.415	-1.348	0.759253	-	-	GO:0016740//transferase activity	-	gi|74273312|gb|ABA01324.1|/1.43887e-136/epoxide hydrolase [Gossypium hirsutum]
Gh_Sca017354G01	29.05	13.685	-1.08594	0.759236	-	-	-	-	gi|590714600|ref|XP_007049959.1|/3.20632e-12/Uncharacterized protein TCM_003328 [Theobroma cacao]
Gh_Sca099210G01	0.01	3.54	8.46761	0.759194	K14431|1|6e-23|103|vvi:100255706|transcription factor TGA	GO:0043231//intracellular membrane-bounded organelle	GO:0003677//DNA binding;GO:0001071//nucleic acid binding transcription factor activity;GO:0005515//protein binding	GO:0006351//transcription, DNA-templated	gi|590598455|ref|XP_007018900.1|/2.00025e-27/BZIP transcription factor family protein [Theobroma cacao]
Gh_A11G2779	7.65	18.45	1.27009	0.758997	-	-	-	-	-
Gh_A05G1103	8.985	2.135	-2.07328	0.75898	-	-	-	-	gi|590619813|ref|XP_007024385.1|/1.46708e-38/Hydroxyproline-rich glycoprotein family protein, putative [Theobroma cacao]
Gh_A10G1295	87.495	171.335	0.969547	0.758972	K02932|1|3e-140|496|pop:POPTR_827713|large subunit ribosomal protein L5e	GO:0030529//ribonucleoprotein complex	GO:0019843//rRNA binding;GO:0005198//structural molecule activity	GO:0010467//gene expression	gi|590654449|ref|XP_007033700.1|/2.07194e-143/Ribosomal protein L5 B isoform 1 [Theobroma cacao]
Gh_D02G0905	42.24	20.995	-1.00856	0.758835	-	-	-	-	gi|590592142|ref|XP_007017196.1|/7.46813e-118/CAA30379.1 protein, putative [Theobroma cacao]
Gh_A03G2120	9.59	2.46	-1.96287	0.758801	K13448|1|1e-36|150|vvi:100263254|calcium-binding protein CML	-	-	-	gi|590593030|ref|XP_007017447.1|/6.6085e-50/Calmodulin-like 41, putative [Theobroma cacao]
Gh_D10G1409	50.725	99.895	0.977716	0.758733	K02872|1|9e-108|387|rcu:RCOM_1019840|large subunit ribosomal protein L13Ae	GO:0030529//ribonucleoprotein complex	GO:0005198//structural molecule activity	GO:0010467//gene expression	gi|590656826|ref|XP_007034382.1|/6.27553e-109/Ribosomal protein L13 family protein isoform 1 [Theobroma cacao]
Gh_D06G2371	23.82	10.71	-1.15321	0.758733	K09872|1|6e-139|491|aly:ARALYDRAFT_912203|aquaporin PIP	GO:0031224//intrinsic component of membrane	-	GO:0006810//transport	gi|292653525|gb|ADE34280.1|/9.63677e-159/aquaporin PIP1;11 [Gossypium hirsutum]
Gh_A03G0847	7.14	0.915	-2.96408	0.758716	-	-	-	-	-
Gh_Sca237302G01	9	20.755	1.20546	0.758673	K00249|1|5e-23|103|gmx:100778771|acyl-CoA dehydrogenase [EC:1.3.99.3]	-	GO:0050662//coenzyme binding;GO:0016627//oxidoreductase activity, acting on the CH-CH group of donors	GO:0008152//metabolic process	gi|586684773|ref|XP_006841491.1|/1.94963e-22/hypothetical protein AMTR_s00003p00122400 [Amborella trichopoda]
Gh_D08G0957	16.125	33.465	1.05335	0.758656	-	-	GO:0008374//O-acyltransferase activity	GO:0044238	gi|590622004|ref|XP_007024928.1|/9.71178e-22/Alpha/beta-Hydrolases superfamily protein isoform 2 [Theobroma cacao]
Gh_Sca110020G01	3.525	0.01	-8.46148	0.758494	-	-	GO:0016740//transferase activity	-	gi|590674780|ref|XP_007039263.1|/6.08316e-77/Fringe-related protein isoform 2 [Theobroma cacao]
Gh_D11G3197	3.535	0.01	-8.46557	0.758494	-	GO:0031224//intrinsic component of membrane;GO:0009941//chloroplast envelope	-	-	gi|372290987|ref|YP_005087738.1|/7.73463e-86/hypothetical chloroplast RF1 (chloroplast) [Gossypium raimondii]
Gh_A08G1254	176.08	341.66	0.95633	0.758417	K00940|1|4e-74|274|aly:ARALYDRAFT_489792|nucleoside-diphosphate kinase [EC:2.7.4.6]	GO:0044424	GO:0043169//cation binding;GO:0016776//phosphotransferase activity, phosphate group as acceptor;GO:0032559	GO:0009209;GO:0006796//phosphate-containing compound metabolic process;GO:0009206;GO:0009132//nucleoside diphosphate metabolic process	gi|590723986|ref|XP_007052336.1|/2.12163e-77/Nucleoside diphosphate kinase family protein [Theobroma cacao]
Gh_D06G1861	320.69	165.355	-0.955613	0.758315	K09503|1|0.0|689|vvi:100233131|DnaJ homolog subfamily A member 2	GO:0044424	GO:0043169//cation binding;GO:0005515//protein binding;GO:0032559	GO:0006950//response to stress;GO:0044267//cellular protein metabolic process	gi|590567325|ref|XP_007010484.1|/0/DNAJ [Theobroma cacao]
Gh_Sca047659G01	2.505	9.63	1.94273	0.758289	K11422|1|1e-11|65.9|cme:CMG025C|histone-lysine N-methyltransferase SETD1 [EC:2.1.1.43];K09188|3|6e-10|60.5|cme:CMD005C|histone-lysine N-methyltransferase MLL3 [EC:2.1.1.43]	-	-	-	gi|590721246|ref|XP_007051556.1|/9.5191e-30/SET domain protein 14, putative isoform 1 [Theobroma cacao]
Gh_D07G1611	70.205	137.815	0.973087	0.758281	-	-	-	-	gi|590713341|ref|XP_007049616.1|/4.59456e-40/Stomagen [Theobroma cacao]
Gh_A11G2493	29.34	13.9	-1.07778	0.758153	K11717|1|1e-09|63.2|pop:POPTR_1087743|cysteine desulfurase / selenocysteine lyase [EC:2.8.1.7 4.4.1.16]	-	GO:0048037//cofactor binding;GO:0016855//racemase and epimerase activity, acting on amino acids and derivatives	-	gi|590645102|ref|XP_007031263.1|/0/Pyridoxal phosphate-dependent transferases superfamily protein isoform 1 [Theobroma cacao]
Gh_A10G1613	10.635	23.615	1.15088	0.758136	K14492|1|5e-57|217|pop:POPTR_780477|two-component response regulator ARR-A family	-	GO:0004871//signal transducer activity;GO:0016772//transferase activity, transferring phosphorus-containing groups	GO:0006351//transcription, DNA-templated;GO:0007165//signal transduction;GO:0006796//phosphate-containing compound metabolic process	gi|590570226|ref|XP_007011279.1|/2.72703e-64/Two-component response regulator ARR17 [Theobroma cacao]
Gh_A07G1719	8.445	1.79	-2.23814	0.758084	K12133|1|1e-15|79.7|ath:AT1G01060|LATE ELONGATED HYPOCOTYL;K12134|3|4e-14|74.3|aly:ARALYDRAFT_904154|circadian clock associated 1	-	-	-	gi|658002027|ref|XP_008393486.1|/2.28723e-15/PREDICTED: protein REVEILLE 7-like [Malus domestica]
Gh_A08G0883	71.5	36.12	-0.985145	0.758025	K08360|1|6e-107|384|vvi:100255839|cytochrome b-561	GO:0031224//intrinsic component of membrane	-	-	gi|590672673|ref|XP_007038677.1|/8.41852e-111/Cytochrome b561/ferric reductase transmembrane protein family isoform 2 [Theobroma cacao]
Gh_A05G2052	3.52	11.21	1.67114	0.757965	K13289|1|0.0|726|pop:POPTR_551354|cathepsin A (carboxypeptidase C) [EC:3.4.16.5]	-	GO:0004180//carboxypeptidase activity	GO:0019538//protein metabolic process	gi|590600215|ref|XP_007019397.1|/0/Serine carboxypeptidase-like 42 isoform 1 [Theobroma cacao]
Gh_D01G0687	127.635	248.46	0.96099	0.757948	-	-	-	-	gi|590606110|ref|XP_007020657.1|/2.38832e-28/Bifunctional inhibitor/lipid-transfer protein/seed storage 2S albumin superfamily protein, putative [Theobroma cacao]
Gh_D05G3640	0.01	3.52	8.45943	0.757905	-	-	-	-	gi|590606055|ref|XP_007020646.1|/6.62615e-23/Uncharacterized protein TCM_030749 [Theobroma cacao]
Gh_Sca092633G01	0.01	3.52	8.45943	0.757905	-	-	-	-	gi|590606055|ref|XP_007020646.1|/6.62615e-23/Uncharacterized protein TCM_030749 [Theobroma cacao]
Gh_A08G2000	5.76	15.14	1.39422	0.757837	K02898|1|2e-62|235|vvi:100242242|large subunit ribosomal protein L26e	GO:0030529//ribonucleoprotein complex	GO:0005198//structural molecule activity	GO:0010467//gene expression	gi|590638131|ref|XP_007029307.1|/2.29374e-63/Translation protein SH3-like family protein [Theobroma cacao]
Gh_A01G1717	24.01	10.875	-1.14262	0.757692	K09480|1|0.0|1301|rcu:RCOM_0322290|digalactosyldiacylglycerol synthase [EC:2.4.1.241]	GO:0009527//plastid outer membrane;GO:0030659//cytoplasmic vesicle membrane	GO:0035250//UDP-galactosyltransferase activity	GO:0044403//symbiosis, encompassing mutualism through parasitism;GO:0008152//metabolic process	gi|590632895|ref|XP_007027975.1|/0/UDP-Glycosyltransferase superfamily protein isoform 1 [Theobroma cacao]
Gh_A11G0656	61.585	120.785	0.97179	0.757607	-	-	-	-	gi|590650869|ref|XP_007032752.1|/1.96701e-38/Hydroxyproline-rich glycoprotein family protein [Theobroma cacao]
Gh_D04G1094	15.745	32.59	1.04954	0.757555	K01881|1|3e-11|64.7|sbi:SORBI_07g025100|prolyl-tRNA synthetase [EC:6.1.1.15]	GO:0044424	GO:0004812//aminoacyl-tRNA ligase activity;GO:0032559	GO:0006418//tRNA aminoacylation for protein translation	gi|590720314|ref|XP_007051298.1|/3.86685e-10/Class II aaRS and biotin synthetases superfamily protein isoform 3 [Theobroma cacao]
Gh_A13G1728	30.965	14.895	-1.05581	0.757359	K15172|1|3e-26|117|vcn:VOLCADRAFT_106802|transcription elongation factor SPT5	-	-	-	gi|590576405|ref|XP_007012951.1|/2.23228e-136/Zinc finger C-x8-C-x5-C-x3-H type family protein, putative [Theobroma cacao]
Gh_D04G0499	1.625	8.145	2.32547	0.757325	-	-	-	-	gi|590645647|ref|XP_007031402.1|/8.13731e-73/Nodulin MtN21 /EamA-like transporter family protein, putative isoform 1 [Theobroma cacao]
Gh_Sca154836G01	12.015	4.025	-1.57778	0.757197	-	-	-	-	gi|590617197|ref|XP_007023721.1|/2.25009e-26/Ubiquitin-specific protease family C19-related protein [Theobroma cacao]
Gh_D08G1374	19.86	8.55	-1.21587	0.757188	K13422|1|7e-40|163|ath:AT1G32640|transcription factor MYC2	-	-	-	gi|590720902|ref|XP_007051457.1|/1.53485e-174/Basic helix-loop-helix DNA-binding family protein [Theobroma cacao]
Gh_D11G3135	86.81	169.075	0.96173	0.757095	-	-	-	-	-
Gh_A11G1981	39.545	19.615	-1.01154	0.757026	-	-	-	-	-
Gh_D12G0805	1.95	8.63	2.14589	0.757009	-	-	-	-	gi|590644731|ref|XP_007031162.1|/3.51628e-08/Tetratricopeptide repeat (TPR)-like superfamily protein, putative isoform 5 [Theobroma cacao]
Gh_A07G0605	21.82	9.68	-1.17257	0.756975	K09264|1|6e-85|311|gmx:100784742|MADS-box transcription factor, plant	-	GO:0016491//oxidoreductase activity;GO:0003677//DNA binding	GO:0006351//transcription, DNA-templated	gi|429544695|gb|AGA01526.1|/3.05074e-114/SQUA-like protein [Gossypium hirsutum]
Gh_A01G2096	54.56	106.705	0.967712	0.756864	K02934|1|9e-102|367|vvi:100252724|large subunit ribosomal protein L6e	GO:0030529//ribonucleoprotein complex	GO:0005198//structural molecule activity	GO:0010467//gene expression	gi|590636767|ref|XP_007028937.1|/4.02228e-108/60S ribosomal protein L6-1 [Theobroma cacao]
Gh_A02G1531	17.92	36.335	1.01979	0.756531	-	-	-	-	gi|590704229|ref|XP_007047101.1|/1.25735e-69/Uncharacterized protein isoform 1 [Theobroma cacao]
Gh_D11G1013	76.92	38.89	-0.98396	0.756523	K14496|1|1e-89|326|gmx:100810273|abscisic acid receptor PYR/PYL family	-	-	-	gi|590721323|ref|XP_007051579.1|/6.94117e-95/Regulatory component of ABA receptor 1 [Theobroma cacao]
Gh_D08G1542	175.705	339.22	0.949066	0.756506	K00940|1|1e-74|275|aly:ARALYDRAFT_489792|nucleoside-diphosphate kinase [EC:2.7.4.6]	GO:0044424	GO:0043169//cation binding;GO:0016776//phosphotransferase activity, phosphate group as acceptor;GO:0032559	GO:0009209;GO:0006796//phosphate-containing compound metabolic process;GO:0009206;GO:0009132//nucleoside diphosphate metabolic process	gi|590723986|ref|XP_007052336.1|/7.29194e-78/Nucleoside diphosphate kinase family protein [Theobroma cacao]
Gh_D03G1420	71.265	138.65	0.960182	0.756446	K02947|1|4e-50|195|vvi:100243340|small subunit ribosomal protein S10e	-	-	-	gi|449518405|ref|XP_004166232.1|/2.38575e-49/PREDICTED: 40S ribosomal protein S10-like [Cucumis sativus]
Gh_Sca090351G01	2.045	8.745	2.09636	0.756395	K12854|1|2e-26|115|mtr:MTR_2g064740|pre-mRNA-splicing helicase BRR2 [EC:3.6.4.13]	-	GO:0032559;GO:0042623//ATPase activity, coupled	-	gi|657398835|gb|AES66243.2|/5.55788e-25/U5 small nuclear ribonucleoprotein 200 kDa helicase [Medicago truncatula]
Gh_D05G0286	3.5	0.01	-8.45121	0.756327	K01047|1|8e-20|94.0|osa:4333862|phospholipase A2 [EC:3.1.1.4]	-	GO:0046872//metal ion binding	GO:0019637//organophosphate metabolic process;GO:0006629//lipid metabolic process	gi|590576243|ref|XP_007012908.1|/9.24575e-65/Phospholipase A2 family protein [Theobroma cacao]
Gh_A07G1223	9.98	22.245	1.15637	0.75625	K01507|1|5e-105|378|aly:ARALYDRAFT_677805|inorganic pyrophosphatase [EC:3.6.1.1]	GO:0044435	GO:0046872//metal ion binding;GO:0016462//pyrophosphatase activity	GO:0006793//phosphorus metabolic process	gi|590720649|ref|XP_007051388.1|/2.35591e-109/Pyrophosphorylase 1 [Theobroma cacao]
Gh_D08G2623	7.915	1.495	-2.40444	0.75613	K02951|1|4e-41|164|gmx:100500093|small subunit ribosomal protein S12e	GO:0005622//intracellular	-	-	gi|590572864|ref|XP_007011963.1|/1.04397e-47/40S ribosomal protein S12 [Theobroma cacao]
Gh_A13G1624	136.415	262.71	0.945469	0.756088	K02951|1|2e-53|205|vvi:100255187|small subunit ribosomal protein S12e	GO:0030529//ribonucleoprotein complex	GO:0005198//structural molecule activity	GO:0010467//gene expression	gi|590572864|ref|XP_007011963.1|/2.79208e-61/40S ribosomal protein S12 [Theobroma cacao]
Gh_D02G0467	123.49	239.37	0.954848	0.755985	K02894|1|4e-77|284|gmx:100306699|large subunit ribosomal protein L23e	GO:0015934//large ribosomal subunit	GO:0005198//structural molecule activity	GO:0003006//developmental process involved in reproduction;GO:0010467//gene expression	gi|351727781|ref|NP_001235125.1|/8.87778e-76/uncharacterized protein LOC100306699 [Glycine max]
Gh_A07G1901	21.48	9.53	-1.17245	0.7559	-	-	-	-	gi|224082712|ref|XP_002306808.1|/7.6527e-100/hypothetical protein POPTR_0005s23830g [Populus trichocarpa]
Gh_Sca158497G01	0.05	4.18	6.38543	0.755721	K06883|1|1e-21|99.4|osa:4343414|	-	-	-	gi|502171628|ref|XP_004515072.1|/3.97211e-23/PREDICTED: septum-promoting GTP-binding protein 1-like [Cicer arietinum]
Gh_D07G1221	9.265	20.995	1.18018	0.75567	-	-	-	-	gi|590584260|ref|XP_007015129.1|/2.88981e-61/Uncharacterized protein TCM_040777 [Theobroma cacao]
Gh_D08G2275	198.315	102.9	-0.946551	0.755653	K10046|1|0.0|751|rcu:RCOM_0484660|GDP-D-mannose 3', 5'-epimerase [EC:5.1.3.18 5.1.3.-]	-	GO:0048037//cofactor binding;GO:0016857//racemase and epimerase activity, acting on carbohydrates and derivatives	GO:0008152//metabolic process	gi|590642651|ref|XP_007030576.1|/0/GDP-mannose 3,5-epimerase 1 [Theobroma cacao]
Gh_D11G3412	1.83	8.4	2.19855	0.755542	K00028|1|3e-17|85.1|rcu:RCOM_1614520|malate dehydrogenase (decarboxylating) [EC:1.1.1.39]	-	-	-	gi|590722421|ref|XP_007051890.1|/2.61983e-19/NAD-dependent malic enzyme 2 isoform 4 [Theobroma cacao]
Gh_A07G1999	2314.18	1202.98	-0.943885	0.755508	-	-	-	-	gi|112350249|gb|ABI15167.1|/6.10793e-37/GASA-like protein [Gossypium hirsutum]
Gh_A02G1055	6.24	15.775	1.33802	0.755473	-	-	-	-	gi|590635288|ref|XP_007028593.1|/2.52967e-46/Gibberellin-regulated family protein [Theobroma cacao]
Gh_A12G0268	22.43	10.09	-1.1525	0.755473	K01723|1|2e-157|553|gmx:100810890|hydroperoxide dehydratase [EC:4.2.1.92]	-	GO:0005506//iron ion binding;GO:0003824//catalytic activity	-	gi|590682559|ref|XP_007041376.1|/0/Fatty acid hydroperoxide lyase 2 [Theobroma cacao]
Gh_D01G0432	9.38	2.42	-1.95458	0.755414	-	-	-	-	gi|590609725|ref|XP_007021616.1|/2.01507e-47/28 kDa heat- and acid-stable phosphoprotein [Theobroma cacao]
Gh_D11G2239	15.305	5.955	-1.36183	0.75532	K12859|1|1e-28|123|aly:ARALYDRAFT_908777|U5 snRNP protein, DIM1 family	GO:0030529//ribonucleoprotein complex;GO:0043231//intracellular membrane-bounded organelle	-	GO:0000087//mitotic M phase	gi|700195271|gb|KGN50448.1|/2.64688e-27/hypothetical protein Csa_5G175720 [Cucumis sativus]
Gh_A05G1257	13.93	29.125	1.06406	0.75526	K09458|1|0.0|822|rcu:RCOM_0633300|3-oxoacyl-[acyl-carrier-protein] synthase II [EC:2.3.1.179]	-	GO:0004312//fatty acid synthase activity	GO:0006631//fatty acid metabolic process	gi|590622674|ref|XP_007025113.1|/0/3-ketoacyl-acyl carrier protein synthase I isoform 1 [Theobroma cacao]
Gh_D10G0390	34.96	17.195	-1.02372	0.75526	K02875|1|3e-25|111|rcu:RCOM_1169110|large subunit ribosomal protein L14e	GO:0030529//ribonucleoprotein complex	GO:0005198//structural molecule activity	GO:0010467//gene expression	gi|643733408|gb|KDP40355.1|/2.0714e-24/hypothetical protein JCGZ_02353 [Jatropha curcas]
Gh_D10G0107	12.465	26.565	1.09164	0.755183	K00895|1|0.0|941|pop:POPTR_1093153|pyrophosphate--fructose-6-phosphate 1-phosphotransferase [EC:2.7.1.90]	GO:0043234//protein complex	GO:0008443//phosphofructokinase activity;GO:0032559	GO:0006796//phosphate-containing compound metabolic process;GO:0006007//glucose catabolic process	gi|590626540|ref|XP_007026197.1|/0/Pyrophosphate--fructose 6-phosphate 1-phosphotransferase subunit beta isoform 1 [Theobroma cacao]
Gh_D02G2000	16.53	6.67	-1.30933	0.755047	-	-	-	-	gi|339449538|gb|AEJ76850.1|/1.3858e-72/MADS29 [Gossypium hirsutum]
Gh_Sca286786G01	0.265	5.625	4.40779	0.755004	K13412|1|6e-20|93.6|rcu:RCOM_1577820|calcium-dependent protein kinase [EC:2.7.11.1]	-	GO:0046872//metal ion binding;GO:0004674//protein serine/threonine kinase activity;GO:0032559	GO:0006464//cellular protein modification process	gi|590584054|ref|XP_007015068.1|/5.38324e-20/Calcium-dependent protein kinase 19 isoform 2, partial [Theobroma cacao]
Gh_A01G1820	79.955	154.545	0.950767	0.754876	K09873|1|1e-115|413|ath:AT2G36830|aquaporin TIP	GO:0031224//intrinsic component of membrane	-	GO:0015840//urea transport	gi|300793604|tpg|DAA33868.1|/3.83658e-131/TPA_inf: aquaporin TIP1;5 [Gossypium hirsutum]
Gh_Sca004802G03	79.385	153.43	0.950642	0.754851	K02923|1|3e-21|98.2|rcu:RCOM_1077580|large subunit ribosomal protein L38e	GO:0030529//ribonucleoprotein complex	-	-	gi|414869767|tpg|DAA48324.1|/4.09891e-20/TPA: hypothetical protein ZEAMMB73_262778, partial [Zea mays]
Gh_D11G0071	0.01	3.475	8.44087	0.754842	-	-	-	-	gi|590712872|ref|XP_007049483.1|/3.78107e-18/Uncharacterized protein isoform 2 [Theobroma cacao]
Gh_Sca114723G01	0.01	3.475	8.44087	0.754842	-	-	-	-	gi|703101092|ref|XP_010097096.1|/5.18837e-31/hypothetical protein L484_019535 [Morus notabilis]
Gh_D11G1041	0.88	6.945	2.9804	0.754808	-	-	-	-	gi|590721089|ref|XP_007051510.1|/4.56056e-32/Uncharacterized protein TCM_005116 [Theobroma cacao]
Gh_D07G0700	26.345	12.41	-1.08603	0.75462	-	-	-	-	gi|590668307|ref|XP_007037456.1|/1.89468e-41/RS21-C6, EAR, NTP pyrophosphohydrolase MazG catalytic core, putative [Theobroma cacao]
Gh_D13G1876	73.46	142.27	0.953601	0.754612	K02883|1|2e-90|329|pop:POPTR_552462|large subunit ribosomal protein L18e	GO:0030529//ribonucleoprotein complex	GO:0005198//structural molecule activity	GO:0010467//gene expression	gi|590644284|ref|XP_007031040.1|/2.3021e-90/Ribosomal protein L18 [Theobroma cacao]
Gh_A09G0242	21.13	9.41	-1.16703	0.754612	-	-	-	-	gi|590645497|ref|XP_007031360.1|/1.17093e-68/Uncharacterized protein isoform 1 [Theobroma cacao]
Gh_A04G1211	21.575	9.63	-1.16375	0.754501	-	-	GO:0005515//protein binding	GO:0044267//cellular protein metabolic process	gi|35187445|gb|AAQ84314.1|/8.94274e-52/fiber protein Fb25 [Gossypium barbadense]
Gh_D13G2186	68.1	131.275	0.946865	0.754305	-	-	-	-	gi|30841448|gb|AAP34362.1|/1.01056e-47/fiber protein Fb15 [Gossypium barbadense]
Gh_D01G1232	67.6	130.145	0.945025	0.754236	K02934|1|4e-69|259|vvi:100252724|large subunit ribosomal protein L6e	GO:0005622//intracellular	-	-	gi|590636767|ref|XP_007028937.1|/3.6224e-72/60S ribosomal protein L6-1 [Theobroma cacao]
Gh_A12G1931	3.625	11.2	1.62745	0.754211	K01177|1|0.0|924|pop:POPTR_589941|beta-amylase [EC:3.2.1.2]	-	GO:0043167//ion binding;GO:0016160//amylase activity	GO:0005976//polysaccharide metabolic process	gi|590676064|ref|XP_007039629.1|/0/Chloroplast beta-amylase isoform 1 [Theobroma cacao]
Gh_D04G0678	254.33	132.42	-0.941581	0.754134	-	-	-	-	gi|590561542|ref|XP_007008840.1|/3.90047e-47/Poly(A)-binding protein C-terminal interacting protein 6, putative [Theobroma cacao]
Gh_A05G0586	13.8	5.105	-1.43469	0.75404	K00830|1|0.0|728|rcu:RCOM_0063050|alanine-glyoxylate transaminase / serine-glyoxylate transaminase / serine-pyruvate transaminase [EC:2.6.1.44 2.6.1.45 2.6.1.51]	-	GO:0048037//cofactor binding;GO:0008483//transaminase activity	-	gi|590584540|ref|XP_007015204.1|/0/Alanine:glyoxylate aminotransferase isoform 1 [Theobroma cacao]
Gh_D07G2375	93.625	48	-0.963859	0.754014	-	-	-	-	gi|590575925|ref|XP_007012823.1|/1.48618e-64/Uncharacterized protein isoform 1 [Theobroma cacao]
Gh_D07G0354	22.87	10.415	-1.13479	0.753921	K14684|1|4e-41|167|gmx:100778912|solute carrier family 25 (mitochondrial phosphate transporter), member 23/24/25/41	GO:0016020//membrane	-	-	gi|590578083|ref|XP_007013412.1|/2.96145e-165/Mitochondrial substrate carrier family protein [Theobroma cacao]
Gh_D05G3790	115.215	220.77	0.938216	0.753886	K02925|1|0.0|724|rcu:RCOM_0959710|large subunit ribosomal protein L3e	GO:0030529//ribonucleoprotein complex	GO:0005198//structural molecule activity	GO:0010467//gene expression	gi|590600873|ref|XP_007019549.1|/0/Ribosomal protein 1 [Theobroma cacao]
Gh_D05G3433	9.84	21.855	1.15123	0.753844	K02260|1|6e-28|120|rcu:RCOM_0507800|cytochrome c oxidase assembly protein subunit 17	-	GO:0005507//copper ion binding	-	gi|590609231|ref|XP_007021482.1|/7.51898e-30/Cytochrome C oxidase copper chaperone isoform 2, partial [Theobroma cacao]
Gh_A12G1953	11.075	3.55	-1.64142	0.753758	K09286|1|2e-59|227|ath:AT4G17500|EREBP-like factor;K14517|2|3e-48|189|ath:AT5G47220|ethylene-responsive transcription factor 2	-	-	-	gi|213950351|gb|ACJ54440.1|/4.77519e-116/AP2/EREBP transcription factor [Gossypium hirsutum]
Gh_A07G0470	35.465	17.565	-1.01369	0.75369	K01638|1|0.0|1014|vvi:100261216|malate synthase [EC:2.3.3.9]	GO:0005777//peroxisome	GO:0016747//transferase activity, transferring acyl groups other than amino-acyl groups;GO:0046912//transferase activity, transferring acyl groups, acyl groups converted into alkyl on transfer	GO:0009060//aerobic respiration;GO:0044262//cellular carbohydrate metabolic process	gi|126770|sp|P17432.1|MASY_GOSHI/0/RecName: Full=Malate synthase, glyoxysomal [Gossypium hirsutum]
Gh_D10G1145	16.27	6.565	-1.30935	0.753673	-	GO:0044464	-	-	gi|345104093|gb|AEN70868.1|/3.84476e-137/alpha-expansin 1 [Gossypium laxum]
Gh_A11G1910	10.33	3.09	-1.74116	0.753605	K08235|1|2e-149|526|gmx:100784660|xyloglucan:xyloglucosyl transferase [EC:2.4.1.207]	GO:0005576//extracellular region;GO:0030312//external encapsulating structure	GO:0016798//hydrolase activity, acting on glycosyl bonds;GO:0016758//transferase activity, transferring hexosyl groups	GO:0044042//glucan metabolic process	gi|308229788|gb|ADO24302.1|/7.34447e-175/putative xyloglucan endotransglucosylase/hydrolase [Gossypium hirsutum]
Gh_D06G1377	15.58	6.185	-1.33285	0.753511	K08737|1|2e-13|72.0|pop:POPTR_572625|DNA mismatch repair protein MSH6	-	-	-	gi|590719561|ref|XP_007051089.1|/1.2634e-21/MUTS isoform 1 [Theobroma cacao]
Gh_Sca036635G01	3.46	0.01	-8.43463	0.75346	K10999|1|5e-20|94.0|zma:541803|cellulose synthase A [EC:2.4.1.12]	GO:0016020//membrane	GO:0016757//transferase activity, transferring glycosyl groups	GO:0009987//cellular process	gi|590659071|ref|XP_007035027.1|/9.61948e-46/Cellulose synthase like G2 [Theobroma cacao]
Gh_D01G0879	10.255	3.05	-1.74945	0.753366	K12126|1|1e-08|56.2|aly:ARALYDRAFT_471048|phytochrome-interacting factor 3;K07953|3|3e-08|54.7|ppp:PHYPADRAFT_202041|GTP-binding protein SAR1 [EC:3.6.5.-]	-	-	-	gi|703089723|ref|XP_010093880.1|/2.45794e-17/hypothetical protein L484_019916 [Morus notabilis]
Gh_D07G1678	10.255	3.05	-1.74945	0.753366	K12126|1|1e-08|56.2|aly:ARALYDRAFT_471048|phytochrome-interacting factor 3;K07953|3|3e-08|54.7|ppp:PHYPADRAFT_202041|GTP-binding protein SAR1 [EC:3.6.5.-]	-	-	-	gi|703089723|ref|XP_010093880.1|/2.45794e-17/hypothetical protein L484_019916 [Morus notabilis]
Gh_D13G0376	10.25	3.045	-1.75111	0.753366	K00547|1|3e-33|137|rcu:RCOM_0030180|homocysteine S-methyltransferase [EC:2.1.1.10]	-	GO:0008172//S-methyltransferase activity	GO:0006730//one-carbon metabolic process	gi|590693498|ref|XP_007044350.1|/4.14903e-33/Homocysteine S-methyltransferase family protein [Theobroma cacao]
Gh_D11G1879	8.33	1.84	-2.17861	0.75334	K09338|1|1e-42|171|ath:AT4G36740|homeobox-leucine zipper protein	-	-	-	gi|590703895|ref|XP_007047003.1|/6.08911e-57/Homeobox protein, putative [Theobroma cacao]
Gh_A11G1082	17.355	7.225	-1.26428	0.753332	K14486|1|7e-130|462|vvi:100264303|auxin response factor	-	-	-	gi|590718240|ref|XP_007050773.1|/0/Auxin response factor 2, putative isoform 1 [Theobroma cacao]
Gh_A05G3858	14.07	5.28	-1.41401	0.753238	-	-	-	-	gi|590618760|ref|XP_007024134.1|/2.76481e-91/Late embryogenesis abundant hydroxyproline-rich glycofamily protein isoform 2 [Theobroma cacao]
Gh_D05G1738	25.425	11.91	-1.09407	0.753204	K11446|1|2e-06|51.6|rcu:RCOM_1686820|histone demethylase JARID1 [EC:1.14.11.-]	GO:0044464	GO:0003676//nucleic acid binding	-	gi|590594728|ref|XP_007017933.1|/1.16355e-145/High mobility group family isoform 1 [Theobroma cacao]
Gh_D02G0974	9.735	21.625	1.15145	0.753127	K01597|1|6e-23|103|gmx:100800990|diphosphomevalonate decarboxylase [EC:4.1.1.33]	-	GO:0016772//transferase activity, transferring phosphorus-containing groups;GO:0016831//carboxy-lyase activity;GO:0032559	GO:0006720//isoprenoid metabolic process;GO:0006796//phosphate-containing compound metabolic process	gi|590566729|ref|XP_007010317.1|/1.2813e-21/Mevalonate diphosphate decarboxylase 1 isoform 4 [Theobroma cacao]
Gh_D05G2114	10.685	3.33	-1.68199	0.75305	K01673|1|3e-86|316|gmx:100812124|carbonic anhydrase [EC:4.2.1.1]	-	-	-	gi|590595992|ref|XP_007018211.1|/1.28467e-130/Beta carbonic anhydrase 5, putative isoform 1 [Theobroma cacao]
Gh_A05G2902	14.75	5.705	-1.37042	0.752956	K14494|1|2e-62|238|rcu:RCOM_0629510|DELLA protein	-	GO:0001071//nucleic acid binding transcription factor activity	GO:0006351//transcription, DNA-templated	gi|590561389|ref|XP_007008797.1|/0/Scarecrow-like protein 3 isoform 2 [Theobroma cacao]
Gh_D10G0658	10.01	2.895	-1.78981	0.75288	-	-	-	-	gi|590618934|ref|XP_007024179.1|/1.90114e-96/Uncharacterized protein TCM_028754 [Theobroma cacao]
Gh_D10G1302	26.16	12.41	-1.07586	0.752837	K08150|1|0.0|711|pop:POPTR_292630|MFS transporter, SP family, solute carrier family 2 (myo-inositol transporter), member 13	GO:0000325//plant-type vacuole	GO:0005365//myo-inositol transmembrane transporter activity	GO:0015791//polyol transport	gi|590655655|ref|XP_007034049.1|/0/Inositol transporter 1 isoform 1 [Theobroma cacao]
Gh_D13G1539	0.01	3.445	8.42836	0.7527	-	-	-	-	gi|590609171|ref|XP_007021466.1|/7.80402e-24/Uncharacterized protein TCM_031496 [Theobroma cacao]
Gh_D01G1549	17.565	7.395	-1.24808	0.752632	K14026|1|1e-12|72.0|olu:OSTLU_27845|SEL1 protein;K07126|4|7e-10|63.2|ath:AT1G18260|	-	-	-	gi|590695012|ref|XP_007044771.1|/6.88069e-154/F-box family protein isoform 1 [Theobroma cacao]
Gh_D01G0849	23.76	10.98	-1.11366	0.752615	K05283|1|7e-14|75.1|aly:ARALYDRAFT_354960|phosphatidylinositol glycan, class W [EC:2.3.-.-];K11982|2|9e-11|64.7|sbi:SORBI_03g011120|E3 ubiquitin-protein ligase RNF115/126 [EC:6.3.2.19]	-	-	-	gi|590595654|ref|XP_007018117.1|/3.21457e-79/RING/U-box superfamily protein, putative [Theobroma cacao]
Gh_D10G0340	12.29	25.965	1.07908	0.752607	K14611|1|0.0|957|gmx:100795365|solute carrier family 23 (nucleobase transporter), member 1/2	GO:0044464	-	GO:0006810//transport	gi|49333395|gb|AAT64034.1|/0/putative permease [Gossypium hirsutum]
Gh_A11G1115	10.03	2.925	-1.77781	0.75247	K12126|1|2e-07|54.7|aly:ARALYDRAFT_471048|phytochrome-interacting factor 3	-	-	-	gi|590717666|ref|XP_007050662.1|/2.42807e-130/Transcription factor bHLH69, putative [Theobroma cacao]
Gh_A05G3299	50.965	98.365	0.948638	0.752462	K08770|1|5e-60|227|olu:OSTLU_26775|ubiquitin C	GO:0043231//intracellular membrane-bounded organelle;GO:0016020//membrane	-	GO:0009725//response to hormone;GO:0007275//multicellular organismal development;GO:0032446//protein modification by small protein conjugation;GO:0009692	gi|224066593|ref|XP_002302153.1|/2.61725e-70/hypothetical protein POPTR_0002s06320g [Populus trichocarpa]
Gh_D11G1197	68.725	132.02	0.94185	0.752359	K02891|1|4e-39|157|rcu:RCOM_0681450|large subunit ribosomal protein L22e	GO:0030529//ribonucleoprotein complex	GO:0005198//structural molecule activity	GO:0010467//gene expression	gi|590718985|ref|XP_007050938.1|/1.90938e-38/Ribosomal L22e family protein isoform 5 [Theobroma cacao]
Gh_A11G2725	0.58	6.36	3.4549	0.752308	-	-	-	-	gi|590579425|ref|XP_007013783.1|/3.36125e-51/Uncharacterized protein TCM_038341 [Theobroma cacao]
Gh_A13G0330	30.83	15.075	-1.03218	0.752265	K14491|1|2e-11|68.6|smo:SELMODRAFT_442188|two-component response regulator ARR-B family	-	-	-	gi|590686343|ref|XP_007042351.1|/1.38358e-141/Homeodomain-like superfamily protein, putative isoform 1 [Theobroma cacao]
Gh_A05G1261	49.79	96	0.947178	0.752257	K08912|1|4e-149|525|rcu:RCOM_0633890|light-harvesting complex II chlorophyll a/b binding protein 1	GO:0009536//plastid	-	GO:0006091//generation of precursor metabolites and energy	gi|590622782|ref|XP_007025143.1|/4.56031e-149/Chlorophyll a-b binding protein, chloroplastic [Theobroma cacao]
Gh_A12G0563	16.885	34.09	1.01361	0.752103	-	-	GO:0005515//protein binding	-	gi|590702973|ref|XP_007046750.1|/3.58759e-142/Uncharacterized protein isoform 1 [Theobroma cacao]
Gh_A11G1034	101.985	194.605	0.932192	0.751924	K02883|1|2e-98|355|pop:POPTR_552462|large subunit ribosomal protein L18e	GO:0030529//ribonucleoprotein complex	GO:0005198//structural molecule activity	GO:0010467//gene expression	gi|590644284|ref|XP_007031040.1|/1.03097e-98/Ribosomal protein L18 [Theobroma cacao]
Gh_D12G2356	17.39	7.325	-1.24736	0.75189	-	-	-	-	gi|590675163|ref|XP_007039370.1|/3.27765e-134/Growth-regulating factor 8, putative isoform 1 [Theobroma cacao]
Gh_D11G0572	100.025	191.06	0.933665	0.751873	K02908|1|3e-57|217|vvi:100256025|large subunit ribosomal protein L30e	GO:0030529//ribonucleoprotein complex	GO:0005198//structural molecule activity	GO:0010467//gene expression	gi|590707639|ref|XP_007048061.1|/5.36756e-57/Ribosomal protein L7Ae/L30e/S12e/Gadd45 family protein [Theobroma cacao]
Gh_A04G0627	7.15	17.1	1.25798	0.751856	-	-	-	-	gi|590630637|ref|XP_007027333.1|/6.45892e-50/Uncharacterized protein TCM_022159 [Theobroma cacao]
Gh_D10G2414	21.715	9.85	-1.1405	0.751856	-	-	GO:0016788//hydrolase activity, acting on ester bonds;GO:0000166//nucleotide binding	GO:0006412//translation	gi|590646483|ref|XP_007031636.1|/8.99762e-146/Uncharacterized protein TCM_017002 [Theobroma cacao]
Gh_D12G2457	0.84	6.735	3.00322	0.751719	-	-	-	-	gi|590672765|ref|XP_007038703.1|/1.35871e-87/PAR1 protein [Theobroma cacao]
Gh_A03G0571	17.04	7.11	-1.261	0.751719	K09338|1|2e-38|157|ath:AT3G01470|homeobox-leucine zipper protein	-	-	-	gi|590667344|ref|XP_007037211.1|/1.20753e-92/Homeobox protein, putative isoform 1 [Theobroma cacao]
Gh_Sca089181G01	7.16	1.11	-2.6894	0.751566	K07304|1|2e-29|125|pop:POPTR_824833|peptide-methionine (S)-S-oxide reductase [EC:1.8.4.11]	-	GO:0016671//oxidoreductase activity, acting on a sulfur group of donors, disulfide as acceptor	GO:0043412//macromolecule modification	gi|567857652|ref|XP_006421509.1|/3.74063e-29/hypothetical protein CICLE_v10005637mg [Citrus clementina]
Gh_D11G0380	28.15	13.635	-1.04582	0.751523	-	-	-	-	gi|590669373|ref|XP_007037756.1|/5.25695e-94/Dr1 [Theobroma cacao]
Gh_Sca151223G01	16.625	33.56	1.01339	0.751489	K03137|1|2e-41|164|mtr:MTR_5g010620|transcription initiation factor TFIIE subunit beta	GO:0005667//transcription factor complex	GO:0008135//translation factor activity, nucleic acid binding	GO:0006352//DNA-templated transcription, initiation;GO:0006412//translation	gi|590677971|ref|XP_007040168.1|/1.13828e-46/Transcription initiation factor IIE subunit beta [Theobroma cacao]
Gh_A13G1774	87.345	45.245	-0.948967	0.751472	-	-	-	-	gi|590578314|ref|XP_007013474.1|/1.1956e-89/Tetratricopeptide repeat-like superfamily protein, putative [Theobroma cacao]
Gh_Sca004797G02	31.81	15.7	-1.01872	0.751429	-	-	-	-	-
Gh_Sca114870G01	0.01	3.425	8.41996	0.751395	-	GO:0044464	-	-	gi|590622451|ref|XP_007025054.1|/1.59871e-24/Uncharacterized protein isoform 2 [Theobroma cacao]
Gh_A03G1545	0.01	3.43	8.42206	0.751395	-	-	-	-	gi|590688226|ref|XP_007042888.1|/1.99666e-11/Uncharacterized protein TCM_007416 [Theobroma cacao]
Gh_Sca101008G01	3.43	0.01	-8.42206	0.751395	K12197|1|6e-40|160|gmx:100792384|charged multivesicular body protein 1	-	-	GO:0006810//transport	gi|590619948|ref|XP_007024411.1|/2.28026e-39/Vacuolar protein sorting 46.1 isoform 2, partial [Theobroma cacao]
Gh_D13G0878	70.345	36.125	-0.96145	0.751105	K09264|1|2e-97|353|vvi:100232952|MADS-box transcription factor, plant	GO:0043231//intracellular membrane-bounded organelle	GO:0003677//DNA binding;GO:0001071//nucleic acid binding transcription factor activity	GO:0006351//transcription, DNA-templated	gi|339449528|gb|AEJ76846.1|/5.89817e-116/MADS23 [Gossypium hirsutum]
Gh_D12G0676	7.18	1.14	-2.65495	0.751062	K09286|1|2e-38|155|pop:POPTR_655111|EREBP-like factor	-	-	-	gi|590705117|ref|XP_007047346.1|/1.38883e-53/DREB and EAR motif protein 2, putative [Theobroma cacao]
Gh_A13G2005	53.46	27.105	-0.979901	0.750926	K14514|1|0.0|811|rcu:RCOM_0656830|ethylene-insensitive protein 3	-	-	-	gi|590590255|ref|XP_007016682.1|/0/Ethylene insensitive 3 family protein [Theobroma cacao]
Gh_A12G1960	61.715	31.525	-0.969125	0.750857	K09338|1|1e-76|284|ath:AT4G16780|homeobox-leucine zipper protein	-	-	-	gi|590676529|ref|XP_007039762.1|/5.94853e-114/Homeobox-leucine zipper protein 4 / HD-ZIP protein [Theobroma cacao]
Gh_D06G0660	1.8	8.175	2.18322	0.75084	-	-	-	-	gi|590576727|ref|XP_007013036.1|/3.30704e-22/Senescence/dehydration-associated protein-related isoform 1 [Theobroma cacao]
Gh_D11G2149	9.72	2.77	-1.81107	0.750832	K14498|1|4e-161|565|gmx:100807981|serine/threonine-protein kinase SRK2 [EC:2.7.11.1]	-	GO:0004672//protein kinase activity;GO:0032559	GO:0006464//cellular protein modification process	gi|590706969|ref|XP_007047872.1|/5.99684e-169/Serine/threonine-protein kinase SRK2E [Theobroma cacao]
Gh_Sca062712G01	1.03	7.03	2.77088	0.750823	-	-	GO:0003824//catalytic activity	-	gi|590585612|ref|XP_007015481.1|/1.01883e-55/Alpha/beta-Hydrolases superfamily protein [Theobroma cacao]
Gh_A11G0351	1.535	7.755	2.33689	0.750781	-	-	-	-	gi|590670569|ref|XP_007038092.1|/1.85285e-57/CASP-like protein GSVIVT01008618001 [Theobroma cacao]
Gh_A09G1588	167.185	316.66	0.921489	0.750712	K02993|1|2e-95|345|rcu:RCOM_1198120|small subunit ribosomal protein S7e	GO:0030529//ribonucleoprotein complex	GO:0005198//structural molecule activity	GO:0010467//gene expression	gi|590664710|ref|XP_007036547.1|/5.08377e-96/Ribosomal protein S7e family protein [Theobroma cacao]
Gh_D09G0264	16.82	7.015	-1.26166	0.75061	K08232|1|0.0|679|pop:POPTR_815507|monodehydroascorbate reductase (NADH) [EC:1.6.5.4]	-	GO:0016655//oxidoreductase activity, acting on NAD(P)H, quinone or similar compound as acceptor;GO:0050662//coenzyme binding	GO:0008152//metabolic process	gi|590645974|ref|XP_007031493.1|/0/Monodehydroascorbate reductase 4 isoform 1 [Theobroma cacao]
Gh_D13G0199	23.5	10.945	-1.10239	0.750508	K14497|1|2e-142|503|rcu:RCOM_1481100|protein phosphatase 2C [EC:3.1.3.16]	-	GO:0004721//phosphoprotein phosphatase activity	-	gi|83356299|gb|ABC16634.1|/0/protein phosphatase PP2C [Gossypium hirsutum]
Gh_D11G1977	18	7.705	-1.22413	0.750414	-	-	GO:0003824//catalytic activity	-	gi|590705282|ref|XP_007047394.1|/2.84352e-173/FAD-dependent oxidoreductase family protein [Theobroma cacao]
Gh_D06G1663	15.625	6.32	-1.30586	0.750405	-	GO:0043231//intracellular membrane-bounded organelle	GO:0003677//DNA binding;GO:0001071//nucleic acid binding transcription factor activity	GO:0006351//transcription, DNA-templated	gi|590626491|ref|XP_007026184.1|/1.53558e-170/KNOX/ELK homeobox transcription factor isoform 1 [Theobroma cacao]
Gh_D03G0023	30.235	59.215	0.969743	0.750243	K05868|1|6e-177|618|rcu:RCOM_0873690|cyclin B	GO:0043231//intracellular membrane-bounded organelle	-	GO:0009987//cellular process	gi|590701992|ref|XP_007046525.1|/0/Cyclin B2,1 isoform 1 [Theobroma cacao]
Gh_D05G1440	120.135	227.055	0.918385	0.750235	K02912|1|6e-62|233|rcu:RCOM_0379000|large subunit ribosomal protein L32e	GO:0030529//ribonucleoprotein complex	GO:0005198//structural molecule activity	GO:0010467//gene expression	gi|643704131|gb|KDP21195.1|/1.04418e-60/hypothetical protein JCGZ_21666 [Jatropha curcas]
Gh_D11G3466	17.295	7.315	-1.24143	0.750192	-	-	-	-	gi|590660162|ref|XP_007035325.1|/2.22339e-10/Small acidic protein 1 [Theobroma cacao]
Gh_D02G0786	45.985	23.185	-0.987972	0.750021	-	-	-	-	gi|590599366|ref|XP_007019162.1|/0/DPP6 N-terminal domain-like protein [Theobroma cacao]
Gh_D10G1777	51.305	26.025	-0.979201	0.749979	K10578|1|2e-137|486|rcu:RCOM_1000310|ubiquitin-conjugating enzyme E2 J1 [EC:6.3.2.19]	-	GO:0019787//small conjugating protein transferase activity	GO:0032446//protein modification by small protein conjugation	gi|590661821|ref|XP_007035779.1|/1.33509e-153/Ubiquitin-conjugating enzyme 32 [Theobroma cacao]
Gh_D02G1362	18.63	8.09	-1.20342	0.749962	K16055|1|4e-23|104|pop:POPTR_726767|trehalose 6-phosphate synthase/phosphatase [EC:2.4.1.15 3.1.3.12]	-	GO:0016740//transferase activity	-	gi|590697811|ref|XP_007045543.1|/1.75245e-23/UDP-Glycosyltransferase / trehalose-phosphatase family protein isoform 3 [Theobroma cacao]
Gh_A12G2316	13.15	27.18	1.04748	0.749945	-	-	-	-	gi|255545250|ref|XP_002513686.1|/9.2349e-20/conserved hypothetical protein [Ricinus communis]
Gh_D09G0377	10.23	3.12	-1.71319	0.749851	K03319|1|2e-22|103|ppp:PHYPADRAFT_107463|divalent anion:Na+ symporter, DASS family	-	-	-	gi|698580244|ref|XP_009777235.1|/1.02998e-55/PREDICTED: dicarboxylate transporter 1, chloroplastic [Nicotiana sylvestris]
Gh_D13G0325	97.805	185.33	0.922116	0.749757	K02975|1|2e-32|135|rcu:RCOM_1447530|small subunit ribosomal protein S25e	GO:0030529//ribonucleoprotein complex	-	-	gi|590685611|ref|XP_007042145.1|/1.34853e-31/Ribosomal protein S25 family protein [Theobroma cacao]
Gh_A04G0598	22.705	45.215	0.993791	0.749672	-	-	-	-	gi|590631011|ref|XP_007027445.1|/6.47358e-26/Uncharacterized protein TCM_022279 [Theobroma cacao]
Gh_A08G1170	45.98	88.35	0.942224	0.749595	-	-	-	-	gi|590722203|ref|XP_007051831.1|/1.1926e-19/Uncharacterized protein TCM_005350 [Theobroma cacao]
Gh_A08G0938	9.255	20.535	1.14978	0.749552	-	-	-	-	gi|590674743|ref|XP_007039253.1|/9.21117e-20/Response to low sulfur 3, putative [Theobroma cacao]
Gh_D09G1133	10.515	3.32	-1.66319	0.749467	-	-	-	-	gi|590635416|ref|XP_007028628.1|/6.82085e-52/Mediator of RNA polymerase II transcription subunit 23 [Theobroma cacao]
Gh_Sca067180G01	8.065	1.765	-2.19201	0.749356	-	-	-	-	gi|590635141|ref|XP_007028556.1|/6.6062e-39/Uncharacterized protein TCM_024408 [Theobroma cacao]
Gh_D08G2546	55.48	105.99	0.933888	0.749253	K02910|1|9e-49|189|vvi:100267870|large subunit ribosomal protein L31e	GO:0030529//ribonucleoprotein complex	GO:0005198//structural molecule activity	GO:0010467//gene expression	gi|590576308|ref|XP_007012925.1|/1.57403e-48/Ribosomal protein L31e family protein [Theobroma cacao]
Gh_D07G0846	0.01	3.4	8.40939	0.749151	-	-	-	-	-
Gh_Sca138215G01	0.01	3.4	8.40939	0.749151	K01955|1|4e-18|87.8|vvi:100262205|carbamoyl-phosphate synthase large subunit [EC:6.3.5.5];K13944|2|4e-12|67.8|pop:POPTR_559669|LOB domain-containing protein 16	-	-	-	gi|590663896|ref|XP_007036350.1|/6.13036e-45/Lateral organ boundaries domain family protein [Theobroma cacao]
Gh_A09G1377	0.01	3.395	8.40727	0.749151	K14488|1|6e-29|123|pop:POPTR_589468|SAUR family protein	-	-	-	gi|590630860|ref|XP_007027399.1|/7.78677e-40/SAUR-like auxin-responsive protein family, putative [Theobroma cacao]
Gh_Sca166452G01	9.425	20.805	1.14237	0.74904	K14500|1|2e-35|145|pop:POPTR_247393|BR-signaling kinase [EC:2.7.11.1]	-	-	-	gi|661886935|emb|CDP09344.1|/1.41057e-36/unnamed protein product [Coffea canephora]
Gh_D12G1342	54.24	103	0.925215	0.749023	K02929|1|9e-59|223|vvi:100261906|large subunit ribosomal protein L44e	GO:0030529//ribonucleoprotein complex	GO:0005198//structural molecule activity	GO:0010467//gene expression	gi|694310510|ref|XP_009353507.1|/4.98015e-58/PREDICTED: 60S ribosomal protein L44-like, partial [Pyrus x bretschneideri]
Gh_A09G2475	102.115	53.7	-0.927201	0.748972	K01953|1|0.0|1045|vvi:100241610|asparagine synthase (glutamine-hydrolysing) [EC:6.3.5.4]	-	GO:0016884//carbon-nitrogen ligase activity, with glutamine as amido-N-donor	GO:0006528//asparagine metabolic process	gi|383932352|gb|AFH57273.1|/0/asparagine synthetase [Gossypium hirsutum]
Gh_A04G0014	35.965	69.385	0.94803	0.748929	-	-	-	-	gi|590604782|ref|XP_007020330.1|/2.62552e-106/RNA polymerase II elongation factor ELL3 isoform 1 [Theobroma cacao]
Gh_Sca113517G01	18.38	7.985	-1.20277	0.748912	-	-	-	-	gi|590673846|ref|XP_007039002.1|/1.42773e-12/Kinase superfamily protein, putative [Theobroma cacao]
Gh_A07G0569	8.32	1.955	-2.08941	0.748895	K10357|1|7e-27|116|aly:ARALYDRAFT_887631|myosin V;K03165|2|2e-20|95.1|ota:Ot06g03550|DNA topoisomerase III [EC:5.99.1.2]	GO:0015629//actin cytoskeleton	GO:0008092//cytoskeletal protein binding;GO:0017111//nucleoside-triphosphatase activity;GO:0032559	GO:0030029//actin filament-based process	gi|42569181|ref|NP_179619.2|/2.04691e-27/myosin-like protein XIG [Arabidopsis thaliana]
Gh_D11G1379	15.315	6.195	-1.30577	0.748724	K14497|1|1e-07|54.3|vvi:100241034|protein phosphatase 2C [EC:3.1.3.16]	GO:0043234//protein complex	GO:0004721//phosphoprotein phosphatase activity;GO:0043169//cation binding	GO:0006464//cellular protein modification process	gi|590687179|ref|XP_007042590.1|/2.06816e-76/Phosphatase 2C family protein [Theobroma cacao]
Gh_A13G2325	51.525	98.31	0.932066	0.748699	K02949|1|4e-75|278|rcu:RCOM_0510080|small subunit ribosomal protein S11e	GO:0030529//ribonucleoprotein complex	GO:0003723//RNA binding;GO:0005198//structural molecule activity	GO:0010467//gene expression	gi|643719317|gb|KDP30187.1|/1.45469e-74/hypothetical protein JCGZ_16969 [Jatropha curcas]
Gh_Sca097651G01	5.87	0.395	-3.89344	0.748699	-	-	-	-	gi|590650241|ref|XP_007032606.1|/2.3461e-20/EXS family protein isoform 2 [Theobroma cacao]
Gh_A03G0154	9.685	2.805	-1.78775	0.74846	-	-	-	-	gi|593261720|ref|XP_007133039.1|/5.92795e-11/hypothetical protein PHAVU_011G146200g [Phaseolus vulgaris]
Gh_D07G1519	133.375	250.275	0.908026	0.748409	K02894|1|3e-68|254|gmx:100306699|large subunit ribosomal protein L23e	GO:0015934//large ribosomal subunit	GO:0005198//structural molecule activity	GO:0003006//developmental process involved in reproduction;GO:0010467//gene expression	gi|351727781|ref|NP_001235125.1|/1.00194e-66/uncharacterized protein LOC100306699 [Glycine max]
Gh_Sca004902G01	68.275	128.865	0.916431	0.748383	K02908|1|1e-56|215|pop:POPTR_648993|large subunit ribosomal protein L30e	GO:0030529//ribonucleoprotein complex	GO:0005198//structural molecule activity	GO:0010467//gene expression	gi|224104913|ref|XP_002313617.1|/5.10512e-55/60S ribosomal protein L30 [Populus trichocarpa]
Gh_A09G2325	125.365	235.785	0.911337	0.748358	-	-	-	-	gi|590654527|ref|XP_007033721.1|/6.41164e-85/Uncharacterized protein TCM_019849 [Theobroma cacao]
Gh_D09G0083	53.17	27.22	-0.965945	0.748298	-	-	-	-	gi|590650894|ref|XP_007032759.1|/4.82979e-126/ABI five binding protein 3, putative [Theobroma cacao]
Gh_D07G1428	118.635	222.455	0.906984	0.748212	K02920|1|1e-47|185|vvi:100262717|large subunit ribosomal protein L36e	-	-	-	gi|697098696|ref|XP_009627970.1|/7.76128e-48/PREDICTED: 60S ribosomal protein L36-2-like [Nicotiana tomentosiformis]
Gh_A03G1623	16.32	6.82	-1.2588	0.748212	-	-	-	-	gi|256010122|gb|ACU55134.1|/6.31933e-06/H6-like protein [Gossypium hirsutum]
Gh_D04G1985	13.215	4.935	-1.42105	0.748204	-	-	-	-	gi|590636826|ref|XP_007028954.1|/2.52173e-109/Promoter-binding protein SPL9 [Theobroma cacao]
Gh_Sca160081G01	4.355	12.265	1.4938	0.74817	K05868|1|4e-32|134|pop:POPTR_820971|cyclin B	-	-	-	gi|590683543|ref|XP_007041626.1|/1.87327e-33/Cyclin b2,4 isoform 2 [Theobroma cacao]
Gh_A11G0419	11.31	23.835	1.07548	0.747974	-	-	-	-	gi|590704236|ref|XP_007047103.1|/4.14747e-33/Uncharacterized protein TCM_000507 [Theobroma cacao]
Gh_D03G0567	6.14	0.55	-3.48074	0.747957	-	-	-	-	gi|567916047|ref|XP_006450030.1|/6.82772e-124/hypothetical protein CICLE_v10013937mg [Citrus clementina]
Gh_D05G1351	89.62	47.015	-0.9307	0.747914	K09286|1|2e-110|397|vvi:100248027|EREBP-like factor	-	-	-	gi|590621268|ref|XP_007024746.1|/6.80478e-148/Transcription factor JERF1, putative isoform 1 [Theobroma cacao]
Gh_A01G1776	62.19	118.035	0.92446	0.747905	K02943|1|6e-24|107|vvi:100254522|large subunit ribosomal protein LP2	GO:0030529//ribonucleoprotein complex	GO:0005198//structural molecule activity	GO:0006412//translation	gi|720082507|ref|XP_010242613.1|/3.90016e-23/PREDICTED: 60S acidic ribosomal protein P2-like [Nelumbo nucifera]
Gh_A01G1354	15.125	6.08	-1.31479	0.747752	-	-	-	-	gi|590684744|ref|XP_007041931.1|/4.75757e-45/Uncharacterized protein TCM_006695 [Theobroma cacao]
Gh_D07G1703	7.45	17.375	1.2217	0.747675	K13379|1|0.0|684|pop:POPTR_712863|reversibly glycosylated polypeptide / UDP-arabinopyranose mutase [EC:2.4.1.- 5.4.99.30]	GO:0044459;GO:0030312//external encapsulating structure	GO:0035251//UDP-glucosyltransferase activity	GO:0045229//external encapsulating structure organization;GO:0009250//glucan biosynthetic process	gi|590651263|ref|XP_007032852.1|/0/Reversibly glycosylated polypeptide 1 [Theobroma cacao]
Gh_D07G2095	4.24	12.035	1.5051	0.747666	-	GO:0044464	-	-	gi|590613662|ref|XP_007022728.1|/3.25566e-117/Expansin A5, ALPHA 1.4,EXP5,EXPA5 isoform 1 [Theobroma cacao]
Gh_D13G1864	44.965	85.86	0.933184	0.747573	K02978|1|2e-39|158|gmx:100306318|small subunit ribosomal protein S27e	GO:0030529//ribonucleoprotein complex	GO:0043169//cation binding;GO:0005198//structural molecule activity	GO:0010467//gene expression	gi|590711507|ref|XP_007049127.1|/7.38202e-38/Ribosomal protein S27 [Theobroma cacao]
Gh_A10G1971	91.045	171.58	0.91423	0.747564	K01803|1|2e-111|399|pop:POPTR_724697|triosephosphate isomerase (TIM) [EC:5.3.1.1]	-	GO:0016861//intramolecular oxidoreductase activity, interconverting aldoses and ketoses	-	gi|211906460|gb|ACJ11723.1|/6.389e-121/triosephosphate isomerase [Gossypium hirsutum]
Gh_D06G2188	32.205	16.095	-1.00067	0.747436	K02183|1|0.0|723|pop:POPTR_825902|calmodulin	-	-	-	gi|590625078|ref|XP_007025783.1|/0/Calmodulin-binding protein isoform 2 [Theobroma cacao]
Gh_D02G0086	86.11	162.11	0.91272	0.747376	-	-	-	-	gi|590654527|ref|XP_007033721.1|/3.83704e-67/Uncharacterized protein TCM_019849 [Theobroma cacao]
Gh_D08G0439	84.56	44.35	-0.931041	0.747368	K00924|1|1e-15|82.8|ath:AT5G22850|[EC:2.7.1.-]	-	GO:0004175//endopeptidase activity	GO:0019538//protein metabolic process	gi|590648249|ref|XP_007032118.1|/0/Eukaryotic aspartyl protease family protein [Theobroma cacao]
Gh_D05G3450	10.8	22.935	1.08652	0.747308	-	-	-	-	gi|643724532|gb|KDP33733.1|/1.28133e-34/hypothetical protein JCGZ_07304 [Jatropha curcas]
Gh_D02G0062	41.345	20.82	-0.989743	0.747248	K12382|1|3e-72|269|pop:POPTR_825403|saposin;K05868|4|7e-06|48.9|ath:AT1G34460|cyclin B	-	-	GO:0044238	gi|590653979|ref|XP_007033574.1|/6.49486e-100/Saposin B domain-containing protein, putative isoform 1 [Theobroma cacao]
Gh_A10G0233	45.375	23.04	-0.977757	0.747163	K15178|1|0.0|784|rcu:RCOM_0935630|RNA polymerase-associated protein RTF1	-	-	-	gi|590624747|ref|XP_007025691.1|/0/PAF1 complex component isoform 1 [Theobroma cacao]
Gh_A09G1633	0.01	3.37	8.3966	0.747103	-	-	-	-	gi|657945481|ref|XP_008380093.1|/1.57058e-19/PREDICTED: uncharacterized protein LOC103443082 [Malus domestica]
Gh_D01G1128	24.665	11.835	-1.05941	0.746907	-	GO:0043231//intracellular membrane-bounded organelle	-	-	gi|620598342|gb|AHY20331.1|/8.34893e-80/cytochrome c biogenesis protein FC1 (mitochondrion) (mitochondrion) [Brassica juncea var. tumida]
Gh_D12G2452	223.55	416.1	0.896333	0.746753	K02920|1|6e-50|193|vvi:100262717|large subunit ribosomal protein L36e	GO:0030529//ribonucleoprotein complex	GO:0005198//structural molecule activity	GO:0010467//gene expression	gi|357443983|ref|XP_003592269.1|/8.42625e-50/60S ribosomal protein L36 [Medicago truncatula]
Gh_D11G1758	41.115	78.555	0.934038	0.746745	-	-	-	-	gi|590702520|ref|XP_007046648.1|/0/Tetratricopeptide repeat-like superfamily protein isoform 1 [Theobroma cacao]
Gh_A03G1223	22.53	44.36	0.977412	0.746677	-	-	-	-	gi|590694513|ref|XP_007044629.1|/2.13008e-29/Uncharacterized protein isoform 3, partial [Theobroma cacao]
Gh_A10G1980	25.285	49.395	0.966083	0.746651	K03364|1|0.0|632|zma:100193750|cell division cycle 20-like protein 1, cofactor of APC complex	-	-	-	gi|590562980|ref|XP_007009238.1|/0/FIZZY-related 3 isoform 1 [Theobroma cacao]
Gh_D10G1088	3.125	10.11	1.69385	0.746643	-	-	-	-	gi|590642823|ref|XP_007030627.1|/3.74957e-28/PIF-like orf1 [Theobroma cacao]
Gh_A11G0518	10.11	3.13	-1.69155	0.746643	K09561|1|3e-06|51.6|pop:POPTR_830590|STIP1 homology and U-box containing protein 1 [EC:6.3.2.19]	-	GO:0016874//ligase activity	-	gi|590708501|ref|XP_007048295.1|/1.14519e-180/CYS, MET, PRO, and GLY protein 2, putative [Theobroma cacao]
Gh_A06G1162	68.065	127.485	0.905342	0.746327	K02868|1|4e-86|315|rcu:RCOM_1594400|large subunit ribosomal protein L11e	GO:0030529//ribonucleoprotein complex	GO:0005198//structural molecule activity	GO:0010467//gene expression	gi|590623493|ref|XP_007025337.1|/2.67447e-86/Ribosomal protein large subunit 16A [Theobroma cacao]
Gh_A07G0437	20.95	9.635	-1.12059	0.746301	-	-	-	-	gi|590670362|ref|XP_007038035.1|/2.12781e-53/HVA22 D isoform 3 [Theobroma cacao]
Gh_D05G1804	14.14	5.56	-1.34663	0.746301	K01376|1|1e-146|517|ath:AT4G16190|[EC:3.4.22.-];K01373|3|6e-122|435|ppp:PHYPADRAFT_209158|cathepsin F [EC:3.4.22.41]	-	GO:0004175//endopeptidase activity	GO:0019538//protein metabolic process	gi|590593794|ref|XP_007017672.1|/0/Papain family cysteine protease [Theobroma cacao]
Gh_Sca054775G01	3.36	0.01	-8.39232	0.746301	K03457|1|8e-12|67.8|ath:AT5G03560|nucleobase:cation symporter-1, NCS1 family;K15336|2|2e-07|53.1|vvi:100259391|tRNA (cytosine38-C5)-methyltransferase [EC:2.1.1.204]	-	-	-	gi|700253844|gb|AIU48543.1|/8.8431e-89/tetratricopeptide repeat-like superfamily protein, partial [Gossypium raimondii]
Gh_A11G3256	9.72	2.885	-1.75238	0.746173	K11666|1|1e-59|229|osa:4352518|INO80 complex subunit B	-	-	-	gi|590644734|ref|XP_007031163.1|/0/HIT zinc finger,PAPA-1-like conserved region, putative [Theobroma cacao]
Gh_A09G1578	17.435	7.56	-1.20553	0.746079	-	-	-	-	gi|590665331|ref|XP_007036710.1|/3.23178e-84/Steroid binding protein, putative [Theobroma cacao]
Gh_Sca013513G01	24.42	47.905	0.972113	0.746045	-	-	-	-	gi|593693176|ref|XP_007147124.1|/1.00687e-18/hypothetical protein PHAVU_006G097900g [Phaseolus vulgaris]
Gh_D12G0535	23.055	10.935	-1.07613	0.745968	-	-	-	-	gi|590566861|ref|XP_007010353.1|/2.97145e-55/SMAD/FHA domain-containing-like protein isoform 1 [Theobroma cacao]
Gh_A06G1581	63.5	119.22	0.908798	0.74596	K02976|1|4e-43|171|gmx:100784958|small subunit ribosomal protein S26e	-	-	-	gi|590570459|ref|XP_007011343.1|/1.64631e-45/40S ribosomal protein S26-2 [Theobroma cacao]
Gh_D03G1097	4.17	11.845	1.50616	0.745892	-	-	-	-	gi|590674186|ref|XP_007039097.1|/8.59201e-10/Adenosylcobalamin-dependent ribonucleoside-triphosphate reductase, putative [Theobroma cacao]
Gh_D05G2405	10.905	22.99	1.07602	0.745858	K02908|1|8e-37|149|mtr:MTR_7g021030|large subunit ribosomal protein L30e	GO:0030529//ribonucleoprotein complex	GO:0005198//structural molecule activity	GO:0010467//gene expression	gi|657376861|gb|KEH21860.1|/9.02447e-36/ribosomal protein L7Ae/L30e/S12e/Gadd45 family protein [Medicago truncatula]
Gh_A07G1356	61.825	116.11	0.90923	0.745823	K02953|1|2e-75|278|vvi:100242146|small subunit ribosomal protein S13e	GO:0030529//ribonucleoprotein complex	GO:0005198//structural molecule activity	GO:0010467//gene expression	gi|590671851|ref|XP_007038446.1|/6.05936e-75/Ribosomal protein S13A [Theobroma cacao]
Gh_A09G0079	12.49	4.565	-1.45209	0.745806	-	GO:0031224//intrinsic component of membrane	-	-	gi|590710832|ref|XP_007048938.1|/5.95356e-113/TRAM, LAG1 and CLN8 (TLC) lipid-sensing domain containing protein isoform 1 [Theobroma cacao]
Gh_D08G0097	20.735	9.515	-1.12379	0.745619	-	-	-	GO:0009414//response to water deprivation	gi|590586734|ref|XP_007015786.1|/6.11314e-80/Late embryogenesis abundant (LEA) hydroxyproline-rich glycoprotein family [Theobroma cacao]
Gh_D10G1767	10.495	22.325	1.08896	0.74561	K05349|1|0.0|1144|rcu:RCOM_1347430|beta-glucosidase [EC:3.2.1.21]	-	GO:0015926//glucosidase activity	GO:0044238	gi|590661692|ref|XP_007035744.1|/0/Periplasmic beta-glucosidase, putative [Theobroma cacao]
Gh_A08G1808	110.565	58.64	-0.914938	0.745585	-	-	GO:0060089	GO:0009314//response to radiation;GO:0023052//signaling	gi|590591746|ref|XP_007017103.1|/0/Phototropic-responsive NPH3 family protein [Theobroma cacao]
Gh_A09G1374	17.585	7.65	-1.20081	0.745576	K07213|1|2e-06|51.6|zma:100276197|copper chaperone	-	-	-	gi|590630905|ref|XP_007027412.1|/2.93102e-97/Heavy metal transport/detoxification superfamily protein, putative [Theobroma cacao]
Gh_A09G1314	99.475	185.355	0.897885	0.745405	K02927|1|1e-64|242|gmx:100792206|large subunit ribosomal protein L40e	GO:0043231//intracellular membrane-bounded organelle;GO:0030529//ribonucleoprotein complex	GO:0005198//structural molecule activity	GO:0010467//gene expression;GO:0032446//protein modification by small protein conjugation	gi|571558979|ref|XP_006604643.1|/3.52381e-64/PREDICTED: ubiquitin-60S ribosomal protein L40-like isoform X2 [Glycine max]
Gh_D08G1510	15.73	6.56	-1.26175	0.745354	K08341|1|6e-52|200|pop:POPTR_552018|GABA(A) receptor-associated protein (autophagy-related protein 8)	-	GO:0004871//signal transducer activity	-	gi|590723251|ref|XP_007052134.1|/1.17231e-51/Ubiquitin-like superfamily protein isoform 1 [Theobroma cacao]
Gh_D13G1994	96.32	180.06	0.90257	0.745312	K02924|1|3e-25|111|mtr:MTR_3g106310|large subunit ribosomal protein L39e	GO:0043231//intracellular membrane-bounded organelle;GO:0030529//ribonucleoprotein complex	GO:0005198//structural molecule activity	GO:0010467//gene expression	gi|590573021|ref|XP_007012004.1|/3.6223e-24/Ribosomal protein L39 family protein [Theobroma cacao]
Gh_A07G0630	15.135	6.19	-1.28988	0.745312	-	-	-	-	gi|590668307|ref|XP_007037456.1|/1.45071e-41/RS21-C6, EAR, NTP pyrophosphohydrolase MazG catalytic core, putative [Theobroma cacao]
Gh_A13G0186	13.655	5.295	-1.36673	0.745166	-	-	-	-	gi|590563336|ref|XP_007009342.1|/8.28329e-92/Uncharacterized protein TCM_042769 [Theobroma cacao]
Gh_A12G0040	36.625	69.545	0.925118	0.745115	K02358|1|0.0|784|rcu:RCOM_0648170|elongation factor Tu	GO:0044464	GO:0016772//transferase activity, transferring phosphorus-containing groups;GO:0017111//nucleoside-triphosphatase activity;GO:0008135//translation factor activity, nucleic acid binding;GO:0032561//guanyl ribonucleotide binding	GO:0006412//translation;GO:0009207	gi|590717847|ref|XP_007050688.1|/0/GTP binding Elongation factor Tu family protein [Theobroma cacao]
Gh_A01G0709	102.065	54.28	-0.910996	0.745013	K05389|1|3e-45|181|osa:4334137|potassium channel subfamily K, other eukaryote	-	-	GO:0006810//transport	gi|590605556|ref|XP_007020518.1|/7.27863e-118/Calcium-activated outward-rectifying potassium channel 1 isoform 1 [Theobroma cacao]
Gh_D13G1911	14.1	5.58	-1.33736	0.745004	-	-	-	-	gi|590575732|ref|XP_007012770.1|/1.39624e-20/Uncharacterized protein TCM_037619 [Theobroma cacao]
Gh_D11G0044	86.365	161.61	0.903998	0.74497	K02993|1|2e-96|349|rcu:RCOM_1198120|small subunit ribosomal protein S7e	GO:0030529//ribonucleoprotein complex	GO:0005198//structural molecule activity	GO:0010467//gene expression	gi|590664710|ref|XP_007036547.1|/4.59808e-97/Ribosomal protein S7e family protein [Theobroma cacao]
Gh_A05G3050	25.74	49.96	0.956761	0.744945	-	GO:0044464	-	-	gi|590563369|ref|XP_007009352.1|/2.35507e-23/Uncharacterized protein TCM_042776 [Theobroma cacao]
Gh_D02G0661	0.01	3.34	8.3837	0.744876	-	-	-	-	gi|590662726|ref|XP_007036028.1|/1.10705e-25/Uncharacterized protein TCM_021515 [Theobroma cacao]
Gh_A12G1565	0.01	3.34	8.3837	0.744876	-	-	-	-	gi|590701171|ref|XP_007046336.1|/2.24521e-15/Cytochrome b561/ferric reductase transmembrane family protein [Theobroma cacao]
Gh_D06G0739	3.34	0.01	-8.3837	0.744876	-	-	-	-	-
Gh_A13G1308	9.965	3.09	-1.68926	0.744842	K04125|1|6e-144|508|pop:POPTR_550316|gibberellin 2-oxidase [EC:1.14.11.13]	-	GO:0003824//catalytic activity;GO:0046914//transition metal ion binding	GO:0008152//metabolic process	gi|340796359|gb|AEK70418.1|/0/GA2ox2 [Gossypium hirsutum]
Gh_Sca122263G01	18.005	7.935	-1.1821	0.744842	-	-	-	-	gi|697184247|ref|XP_009601149.1|/1.45672e-17/PREDICTED: uncharacterized protein LOC104096481 [Nicotiana tomentosiformis]
Gh_D11G2680	54.18	28.055	-0.949502	0.744842	K14490|1|6e-60|227|rcu:RCOM_1429810|histidine-containing phosphotransfer peotein	-	GO:0016628//oxidoreductase activity, acting on the CH-CH group of donors, NAD or NADP as acceptor;GO:0060089	GO:0008152//metabolic process;GO:0007165//signal transduction	gi|590643286|ref|XP_007030761.1|/1.20318e-64/Histidine-containing phosphotransfer protein 1 isoform 1 [Theobroma cacao]
Gh_A12G2566	7.41	1.44	-2.3634	0.744842	-	-	-	-	gi|590650399|ref|XP_007032645.1|/0/S locus F-box protein with the low allelic sequence polymorphism 1-S2 [Theobroma cacao]
Gh_D03G1564	6.285	15.245	1.27835	0.744714	K01051|1|4e-86|316|ppp:PHYPADRAFT_135307|pectinesterase [EC:3.1.1.11]	GO:0030312//external encapsulating structure	-	GO:0071555//cell wall organization	gi|590676804|ref|XP_007039841.1|/1.46259e-168/Pectin lyase-like superfamily protein [Theobroma cacao]
Gh_D08G0280	98.455	52.4	-0.909898	0.744714	K08245|1|0.0|806|rcu:RCOM_1303660|phytepsin [EC:3.4.23.40]	-	GO:0004175//endopeptidase activity	GO:0019538//protein metabolic process	gi|590606562|ref|XP_007020768.1|/0/Aspartic proteinase A1 [Theobroma cacao]
Gh_A06G1275	28.415	14.09	-1.01198	0.74468	-	-	-	-	-
Gh_A12G2068	6.99	1.16	-2.59117	0.744672	-	-	-	-	gi|590677943|ref|XP_007040160.1|/1.61829e-37/Osmotin 34 [Theobroma cacao]
Gh_A08G2251	78.835	146.835	0.897288	0.744663	K02924|1|1e-25|112|gmx:100306305|large subunit ribosomal protein L39e	GO:0043231//intracellular membrane-bounded organelle;GO:0030529//ribonucleoprotein complex	GO:0005198//structural molecule activity	GO:0010467//gene expression	gi|670413178|ref|XP_008647774.1|/3.6223e-24/PREDICTED: LOC100280595 isoform X1 [Zea mays]
Gh_A10G0642	17.065	7.365	-1.21228	0.744544	K14515|1|2e-07|55.8|sbi:SORBI_04g006870|EIN3-binding F-box protein;K10268|3|6e-07|54.3|gmx:100816140|F-box and leucine-rich repeat protein 2/20	-	-	-	gi|590615758|ref|XP_007023314.1|/0/Leucine-rich repeat family protein isoform 1 [Theobroma cacao]
Gh_A10G0249	16.07	6.795	-1.24182	0.74445	K10666|1|5e-24|109|aly:ARALYDRAFT_889362|E3 ubiquitin-protein ligase RNF5 [EC:6.3.2.19]	-	GO:0046872//metal ion binding	-	gi|590624559|ref|XP_007025636.1|/1.81356e-103/RING membrane-anchor 1 isoform 1 [Theobroma cacao]
Gh_Sca128714G01	26.93	13.265	-1.02159	0.744399	K08737|1|2e-35|145|gmx:100818859|DNA mismatch repair protein MSH6	-	GO:0032559;GO:0003690//double-stranded DNA binding	GO:0006281//DNA repair	gi|590577383|ref|XP_007013219.1|/2.2489e-42/MUTS isoform 3 [Theobroma cacao]
Gh_A11G1500	7.7	17.58	1.191	0.744271	-	-	-	-	gi|590653052|ref|XP_007033315.1|/4.88368e-97/Uncharacterized protein isoform 1 [Theobroma cacao]
Gh_Sca134442G01	3.33	0.01	-8.37938	0.744151	K10400|1|1e-12|69.7|vvi:100266768|kinesin family member 15	-	-	-	gi|700208796|gb|KGN63892.1|/4.16541e-12/hypothetical protein Csa_1G025250 [Cucumis sativus]
Gh_A11G1075	11.065	3.735	-1.56682	0.7441	-	-	-	-	-
Gh_A01G0700	3.495	10.565	1.59593	0.744066	K00640|1|2e-131|467|pop:POPTR_829882|serine O-acetyltransferase [EC:2.3.1.30]	-	-	-	gi|590605673|ref|XP_007020548.1|/8.81106e-159/Serine acetyltransferase 3, mitochondrial, putative [Theobroma cacao]
Gh_D02G0246	11.53	4.015	-1.52192	0.74404	-	GO:0043231//intracellular membrane-bounded organelle	GO:0003677//DNA binding;GO:0001071//nucleic acid binding transcription factor activity	GO:0006351//transcription, DNA-templated	gi|666667882|gb|AIG20080.1|/0/HSF13 [Gossypium hirsutum]
Gh_D10G0397	3.795	11.18	1.55875	0.743972	-	-	-	-	gi|590717937|ref|XP_007050708.1|/2.12949e-53/Uncharacterized protein isoform 1 [Theobroma cacao]
Gh_D10G2471	10.925	22.88	1.06645	0.743955	K09377|1|2e-99|359|rcu:RCOM_0498430|cysteine and glycine-rich protein	-	GO:0046914//transition metal ion binding	-	gi|480355455|gb|AGJ83942.1|/7.72755e-110/lim protein 2 [Gossypium hirsutum]
Gh_A07G1470	22.49	43.93	0.965923	0.743955	K02872|1|3e-102|369|rcu:RCOM_1720260|large subunit ribosomal protein L13Ae	GO:0015934//large ribosomal subunit	GO:0005198//structural molecule activity	GO:0010467//gene expression	gi|590713939|ref|XP_007049776.1|/3.3353e-102/Ribosomal protein L13 family protein [Theobroma cacao]
Gh_Sca017233G01	1.03	6.79	2.72077	0.743852	-	GO:0009536//plastid	-	-	gi|527209896|gb|EPS74505.1|/3.05192e-67/hypothetical protein M569_00222, partial [Genlisea aurea]
Gh_A09G1674	145.35	270.13	0.894123	0.743827	K02942|1|8e-23|103|rcu:RCOM_0969300|large subunit ribosomal protein LP1	-	-	-	gi|643722991|gb|KDP32659.1|/5.60632e-22/hypothetical protein JCGZ_14779 [Jatropha curcas]
Gh_D13G0635	8.14	1.965	-2.0505	0.743818	-	-	-	-	gi|590689941|ref|XP_007043369.1|/3.30864e-64/Uncharacterized protein TCM_007801 [Theobroma cacao]
Gh_D02G1225	33.65	63.91	0.925435	0.743622	K05929|1|0.0|856|rcu:RCOM_0161380|phosphoethanolamine N-methyltransferase [EC:2.1.1.103]	GO:0044424	GO:0008170//N-methyltransferase activity;GO:0016410//N-acyltransferase activity	GO:0048868//pollen tube development;GO:0006498;GO:0048229//gametophyte development;GO:0046470//phosphatidylcholine metabolic process;GO:0006730//one-carbon metabolic process;GO:0019695//choline metabolic process;GO:0009791//post-embryonic development;GO:0000904//cell morphogenesis involved in differentiation	gi|159895667|gb|ABX10444.1|/0/phosphoethanolamine N-methyltransferase [Gossypium hirsutum]
Gh_D01G1138	5.08	13.24	1.382	0.743622	-	-	-	-	gi|590564680|ref|XP_007009732.1|/2.96166e-47/Uncharacterized protein TCM_043076 [Theobroma cacao]
Gh_Sca111697G01	10.99	3.7	-1.57059	0.743605	K15452|1|3e-21|97.8|sbi:SORBI_10g030300|tRNA pseudouridine synthase 2 [EC:5.4.99.-]	-	GO:0003676//nucleic acid binding;GO:0016866//intramolecular transferase activity	GO:0009451//RNA modification	gi|590594615|ref|XP_007017901.1|/5.34029e-28/Pseudouridine synthase family protein isoform 2, partial [Theobroma cacao]
Gh_D05G0282	122.505	226.59	0.887244	0.743562	K02910|1|7e-49|189|vvi:100267870|large subunit ribosomal protein L31e	GO:0030529//ribonucleoprotein complex	GO:0005198//structural molecule activity	GO:0010467//gene expression	gi|590576308|ref|XP_007012925.1|/1.85935e-49/Ribosomal protein L31e family protein [Theobroma cacao]
Gh_D13G2138	114.27	211.595	0.888859	0.743426	K02949|1|1e-77|286|rcu:RCOM_0510080|small subunit ribosomal protein S11e	GO:0030529//ribonucleoprotein complex	GO:0003723//RNA binding;GO:0005198//structural molecule activity	GO:0010467//gene expression	gi|643719317|gb|KDP30187.1|/4.16288e-77/hypothetical protein JCGZ_16969 [Jatropha curcas]
Gh_Sca088719G01	9.9	3.085	-1.68216	0.743366	-	-	-	-	gi|590689753|ref|XP_007043316.1|/1.2813e-21/Mitogen-activated protein kinase kinase kinase 7 [Theobroma cacao]
Gh_Sca098860G01	0.01	3.315	8.37287	0.743341	K10401|1|3e-42|167|rcu:RCOM_0188570|kinesin family member 18/19	GO:0015630//microtubule cytoskeleton	GO:0003774//motor activity;GO:0032559	GO:0007017//microtubule-based process	gi|590706240|ref|XP_007047668.1|/1.62847e-45/P-loop containing nucleoside triphosphate hydrolases superfamily protein [Theobroma cacao]
Gh_A11G1971	2.045	8.26	2.01404	0.743298	K03250|1|7e-89|324|gmx:100797748|translation initiation factor 3 subunit E	GO:0044424	GO:0008135//translation factor activity, nucleic acid binding	GO:0006412//translation	gi|590643590|ref|XP_007030845.1|/1.00938e-89/Eukaryotic translation initiation factor 3E [Theobroma cacao]
Gh_A01G0546	21.995	10.385	-1.08267	0.743238	K14487|1|0.0|1125|rcu:RCOM_0032550|auxin responsive GH3 gene family	-	-	-	gi|590607976|ref|XP_007021139.1|/0/Auxin-responsive GH3 family protein [Theobroma cacao]
Gh_A02G0576	10.485	3.465	-1.5974	0.743068	-	-	-	-	-
Gh_D09G0878	11.145	3.795	-1.55422	0.74305	-	-	-	-	gi|590616063|ref|XP_007023400.1|/1.6166e-24/Uncharacterized protein TCM_027411 [Theobroma cacao]
Gh_Sca046959G01	12.315	4.525	-1.44443	0.742991	-	-	-	-	gi|641851747|gb|KDO70617.1|/4.34128e-14/hypothetical protein CISIN_1g005514mg [Citrus sinensis]
Gh_A11G0199	12.43	4.6	-1.43412	0.742922	K00799|1|1e-86|317|pop:POPTR_817349|glutathione S-transferase [EC:2.5.1.18]	-	GO:0016765//transferase activity, transferring alkyl or aryl (other than methyl) groups	-	gi|659102238|ref|XP_008452024.1|/2.67511e-85/PREDICTED: glutathione S-transferase T1 [Cucumis melo]
Gh_A12G1270	19.535	38.595	0.982353	0.742837	-	-	-	GO:0000003//reproduction	gi|590690638|ref|XP_007043563.1|/4.80984e-130/Expansin B3, BETA 1.6 isoform 1 [Theobroma cacao]
Gh_A01G0646	551.02	298.82	-0.882828	0.742615	K14190|1|0.0|715|rcu:RCOM_0278070|GDP-L-galactose phosphorylase [EC:2.7.7.69]	-	-	-	gi|590606415|ref|XP_007020730.1|/0/Galactose-1-phosphate guanylyltransferases,GDP-D-glucose phosphorylases,quercetin 4\'-O-glucosyltransferases [Theobroma cacao]
Gh_D03G1802	256.65	473.745	0.884308	0.742513	K02981|1|1e-123|440|rcu:RCOM_1577790|small subunit ribosomal protein S2e	GO:0030529//ribonucleoprotein complex	GO:0003676//nucleic acid binding;GO:0005198//structural molecule activity	GO:0010467//gene expression	gi|590584102|ref|XP_007015082.1|/1.73515e-127/Myosin-related isoform 1 [Theobroma cacao]
Gh_D05G1814	53.49	27.81	-0.943665	0.742487	K10688|1|2e-81|298|vvi:100262599|ubiquitin-conjugating enzyme E2 W [EC:6.3.2.19]	-	GO:0016879//ligase activity, forming carbon-nitrogen bonds;GO:0032559	GO:0006464//cellular protein modification process	gi|148841111|gb|ABR14728.1|/7.99422e-84/ubiquitin conjugating enzyme [Gossypium hirsutum]
Gh_D09G2284	22.83	44.465	0.961739	0.742411	K02885|1|2e-94|342|vvi:100267158|large subunit ribosomal protein L19e	GO:0030529//ribonucleoprotein complex	GO:0005198//structural molecule activity	GO:0010467//gene expression	gi|590661404|ref|XP_007035664.1|/2.59138e-93/Ribosomal protein L19e family protein isoform 1 [Theobroma cacao]
Gh_D05G0505	41.08	77.01	0.90661	0.742402	K02922|1|8e-48|187|rcu:RCOM_0803120|large subunit ribosomal protein L37e	GO:0030529//ribonucleoprotein complex	GO:0043169//cation binding;GO:0003723//RNA binding;GO:0005198//structural molecule activity	GO:0010467//gene expression	gi|590573152|ref|XP_007012041.1|/2.10455e-50/Zinc-binding ribosomal family protein isoform 2, partial [Theobroma cacao]
Gh_A06G0759	145.335	78.255	-0.893127	0.742317	K06889|1|7e-90|328|vvi:100245712|	-	GO:0046914//transition metal ion binding	-	gi|643724850|gb|KDP34051.1|/1.08379e-112/hypothetical protein JCGZ_07622 [Jatropha curcas]
Gh_A08G0041	50.485	93.96	0.896192	0.741916	-	GO:0005743//mitochondrial inner membrane	GO:0015002//heme-copper terminal oxidase activity	-	gi|388517743|gb|AFK46933.1|/2.66554e-27/unknown [Lotus japonicus]
Gh_D11G0532	12.595	25.625	1.0247	0.74189	-	GO:0016020//membrane	-	-	gi|590706330|ref|XP_007047692.1|/6.15001e-45/Hydroxyproline-rich glycoprotein family protein [Theobroma cacao]
Gh_D06G2039	51.98	27.075	-0.940995	0.741822	K14484|1|5e-64|242|ath:AT1G51950|auxin-responsive protein IAA	-	-	-	gi|590619517|ref|XP_007024319.1|/1.38705e-98/Phytochrome-associated protein 1, putative [Theobroma cacao]
Gh_A07G0722	14.78	6.075	-1.28269	0.741788	K09264|1|3e-64|243|vvi:100232952|MADS-box transcription factor, plant	-	GO:0003677//DNA binding	GO:0006351//transcription, DNA-templated	gi|544388755|gb|AGW23363.1|/6.21868e-112/MADS box protein MADS61 [Gossypium hirsutum]
Gh_D10G1753	0.01	3.305	8.36851	0.741762	-	-	-	GO:0006950//response to stress	gi|15811629|gb|AAL09033.1|AF416652_1/1.13366e-74/ribonuclease-like PR-10 [Gossypium arboreum]
Gh_A13G0646	0.01	3.305	8.36851	0.741762	-	GO:0044464	-	GO:0009725//response to hormone;GO:0006972//hyperosmotic response	gi|590700356|ref|XP_007046142.1|/2.66482e-49/HVA22 C [Theobroma cacao]
Gh_A11G1551	20.36	39.945	0.972277	0.741463	K00318|1|0.0|637|pop:POPTR_859200|proline dehydrogenase [EC:1.5.99.8]	-	GO:0016645//oxidoreductase activity, acting on the CH-NH group of donors	GO:0006560//proline metabolic process;GO:0006536//glutamate metabolic process	gi|409187316|gb|AFV28788.1|/0/proline dehydrogenase [Gossypium hirsutum]
Gh_A05G0660	222.885	121.17	-0.879267	0.741378	-	-	-	-	gi|590586689|ref|XP_007015774.1|/7.78906e-55/Pollen Ole e 1 allergen and extensin family protein, putative [Theobroma cacao]
Gh_D04G1154	3.835	11.115	1.53521	0.741267	K13195|1|1e-13|73.6|pop:POPTR_712972|cold-inducible RNA-binding protein;K14411|2|1e-12|69.7|pop:POPTR_568529|RNA-binding protein Musashi;K02965|4|1e-12|69.7|ath:AT5G47320|small subunit ribosomal protein S19	-	GO:0005488//binding	-	gi|590629813|ref|XP_007027095.1|/1.24893e-61/RNA-binding family protein [Theobroma cacao]
Gh_A03G0461	2.625	9.135	1.79909	0.74125	K15382|1|1e-84|311|pop:POPTR_575407|solute carrier family 50 (sugar transporter)	GO:0016021//integral component of membrane	GO:0015144//carbohydrate transmembrane transporter activity	GO:0006810//transport	gi|590670507|ref|XP_007038075.1|/1.50396e-117/Nodulin MtN3 family protein, putative isoform 1 [Theobroma cacao]
Gh_A11G1628	107.09	197	0.879372	0.741131	K02938|1|2e-137|486|pop:POPTR_719723|large subunit ribosomal protein L8e	GO:0030529//ribonucleoprotein complex	GO:0005198//structural molecule activity	GO:0010467//gene expression	gi|590702865|ref|XP_007046725.1|/1.73233e-137/Ribosomal protein L2 family [Theobroma cacao]
Gh_D05G0532	103.975	190.97	0.877109	0.741011	K02951|1|3e-52|201|vvi:100255187|small subunit ribosomal protein S12e	-	-	-	gi|590572864|ref|XP_007011963.1|/9.59625e-62/40S ribosomal protein S12 [Theobroma cacao]
Gh_A11G0950	45.69	23.685	-0.947905	0.740986	-	-	-	-	gi|590720281|ref|XP_007051289.1|/2.04171e-105/Uncharacterized protein TCM_004941 [Theobroma cacao]
Gh_Sca011249G01	5.69	14.12	1.31124	0.740952	-	-	-	-	gi|590675418|ref|XP_007039442.1|/5.39013e-20/Uncharacterized protein TCM_015680 [Theobroma cacao]
Gh_D13G0075	4.185	11.655	1.47765	0.740943	-	-	-	-	gi|590570592|ref|XP_007011382.1|/1.14456e-30/Kinase interacting family protein, putative isoform 1 [Theobroma cacao]
Gh_D08G1874	6.12	0.665	-3.20211	0.740943	-	-	-	-	-
Gh_Sca138536G01	11.45	4.045	-1.50114	0.740926	K03063|1|7e-40|159|mtr:MTR_3g062510|26S proteasome regulatory subunit T3	-	-	-	gi|720088772|ref|XP_010244563.1|/2.50398e-38/PREDICTED: 26S protease regulatory subunit 6B homolog [Nelumbo nucifera]
Gh_D12G2651	23.56	11.44	-1.04225	0.740917	-	-	-	-	-
Gh_A03G2075	21.66	42.15	0.960499	0.740892	-	GO:0019866//organelle inner membrane;GO:0005758//mitochondrial intermembrane space	GO:0043169//cation binding;GO:0008320//protein transmembrane transporter activity	GO:0006612//protein targeting to membrane;GO:0003006//developmental process involved in reproduction	gi|590589327|ref|XP_007016415.1|/4.36549e-46/Tim10/DDP family zinc finger protein [Theobroma cacao]
Gh_A11G1091	17.135	7.585	-1.17573	0.740687	K14493|1|3e-174|609|vvi:100249385|gibberellin receptor GID1 [EC:3.-.-.-]	-	GO:0004871//signal transducer activity;GO:0003824//catalytic activity	-	gi|148612415|gb|ABQ96123.1|/0/gibberellic acid receptor-b [Gossypium hirsutum]
Gh_D12G1728	15.915	6.81	-1.22466	0.740636	K15040|1|7e-74|275|pop:POPTR_569990|voltage-dependent anion channel protein 2	-	-	GO:0006810//transport	gi|590667418|ref|XP_007037222.1|/8.30795e-112/Porin/voltage-dependent anion-selective channel protein, putative [Theobroma cacao]
Gh_A09G1814	9.985	3.205	-1.63944	0.740627	-	-	-	-	gi|590656950|ref|XP_007034419.1|/1.0762e-78/F-box family protein [Theobroma cacao]
Gh_D05G0090	5.43	13.645	1.32935	0.740559	K06627|1|2e-58|222|gmx:100777132|cyclin A	GO:0009536//plastid	GO:0005488//binding;GO:0019887//protein kinase regulator activity	GO:0007049//cell cycle	gi|590579300|ref|XP_007013748.1|/2.12656e-69/Mitotic-like cyclin 3B from [Theobroma cacao]
Gh_D02G1862	11.11	3.84	-1.53268	0.740525	-	-	GO:0003824//catalytic activity;GO:0016597//amino acid binding	-	gi|590690420|ref|XP_007043503.1|/1.24701e-59/Transferases,folic acid binding [Theobroma cacao]
Gh_Sca111791G01	13.72	27.36	0.995788	0.740431	-	GO:0009534//chloroplast thylakoid	-	-	gi|590704223|ref|XP_007047099.1|/1.80146e-20/Synechocystis YCF37 [Theobroma cacao]
Gh_D02G2088	4.84	12.715	1.39345	0.740423	K15901|1|9e-19|89.7|vvi:100262310|protein CGI121	GO:0043231//intracellular membrane-bounded organelle	-	-	gi|590686585|ref|XP_007042423.1|/1.54908e-19/Uncharacterized protein isoform 2, partial [Theobroma cacao]
Gh_A10G0405	20.045	9.32	-1.10484	0.740423	-	-	-	GO:0009725//response to hormone	gi|667751735|gb|AIG89822.1|/4.59607e-20/hypothetical protein (mitochondrion) [Capsicum annuum]
Gh_A08G0011	296.57	542.31	0.870745	0.74026	K11254|1|1e-40|162|mtr:MTR_2g096100|histone H4	GO:0000785//chromatin;GO:0043231//intracellular membrane-bounded organelle	GO:0003676//nucleic acid binding	GO:0034728//nucleosome organization	gi|721697114|ref|XP_003580388.2|/3.97702e-39/PREDICTED: uncharacterized protein LOC100841093 [Brachypodium distachyon]
Gh_D11G2229	22.91	44.235	0.949211	0.740175	-	-	-	-	gi|590707799|ref|XP_007048099.1|/4.17497e-165/Myosin-H heavy chain isoform 1 [Theobroma cacao]
Gh_D01G0533	57.68	30.47	-0.920682	0.740039	K05391|1|0.0|816|osa:4339240|cyclic nucleotide gated channel, other eukaryote	-	-	-	gi|590608398|ref|XP_007021254.1|/0/Cyclic nucleotide-gated ion channel 4 isoform 1 [Theobroma cacao]
Gh_A07G2249	75.625	139.425	0.882554	0.739962	K06688|1|3e-90|328|rcu:RCOM_1578930|ubiquitin-conjugating enzyme E2 C [EC:6.3.2.19]	-	GO:0016879//ligase activity, forming carbon-nitrogen bonds;GO:0032559	GO:0006464//cellular protein modification process	gi|590584346|ref|XP_007015153.1|/8.78942e-94/Ubiquitin-conjugating enzyme19 isoform 1 [Theobroma cacao]
Gh_D11G2356	19.095	8.785	-1.12008	0.7398	K13754|1|0.0|687|rcu:RCOM_1321050|solute carrier family 24 (sodium/potassium/calcium exchanger), member 6	GO:0016020//membrane	-	-	gi|590640453|ref|XP_007029957.1|/0/Sodium/potassium/calcium exchanger 6 precursor, putative [Theobroma cacao]
Gh_A01G0965	0.35	5.495	3.97269	0.739697	-	-	-	-	gi|590592699|ref|XP_007017353.1|/3.31321e-118/Uncharacterized protein TCM_033904 [Theobroma cacao]
Gh_D05G0352	14.315	5.865	-1.28732	0.739689	K13464|1|2e-61|233|pop:POPTR_739192|jasmonate ZIM domain-containing protein	-	-	-	gi|590575110|ref|XP_007012594.1|/3.53636e-78/Jasmonate-zim-domain protein 1, putative [Theobroma cacao]
Gh_D11G1327	10.85	22.47	1.05031	0.739655	K03109|1|1e-49|192|ath:AT3G49100|signal recognition particle subunit SRP9	GO:0048500//signal recognition particle	GO:0003723//RNA binding	GO:0006448//regulation of translational elongation;GO:0006613//cotranslational protein targeting to membrane	gi|590716360|ref|XP_007050400.1|/5.72455e-51/Signal recognition particle, SRP9/SRP14 subunit [Theobroma cacao]
Gh_D10G0324	25.66	12.75	-1.00902	0.739552	K16055|1|0.0|1520|rcu:RCOM_1251280|trehalose 6-phosphate synthase/phosphatase [EC:2.4.1.15 3.1.3.12]	-	GO:0019203//carbohydrate phosphatase activity;GO:0035251//UDP-glucosyltransferase activity	GO:0005991//trehalose metabolic process	gi|188509954|gb|ACD56638.1|/0/trehalose synthase-like protein [Gossypioides kirkii]
Gh_D11G2567	13.325	26.7	1.0027	0.739544	-	-	-	-	-
Gh_D07G2006	50.03	92.81	0.891487	0.739433	K09569|1|5e-66|247|rcu:RCOM_0242140|FK506-binding protein 2 [EC:5.2.1.8]	GO:0031410//cytoplasmic vesicle	GO:0016859//cis-trans isomerase activity;GO:0005527//macrolide binding	GO:0044267//cellular protein metabolic process	gi|590713454|ref|XP_007049648.1|/1.69024e-69/FK506- and rapamycin-binding protein 15 kD-2 [Theobroma cacao]
Gh_D02G2249	22.97	11.135	-1.04465	0.739399	K12868|1|1e-06|52.8|vvi:100252114|pre-mRNA-splicing factor SYF2	-	-	-	gi|590684258|ref|XP_007041800.1|/5.84607e-158/Phospholipase-like protein family, putative isoform 2 [Theobroma cacao]
Gh_A09G1232	156.955	286.305	0.867202	0.73939	K02989|1|6e-99|357|rcu:RCOM_0037210|small subunit ribosomal protein S5e	GO:0030529//ribonucleoprotein complex	GO:0003676//nucleic acid binding;GO:0005198//structural molecule activity	GO:0010467//gene expression	gi|590637505|ref|XP_007029135.1|/1.46332e-100/Ribosomal protein 5A [Theobroma cacao]
Gh_D10G1996	145.845	267.065	0.872755	0.739322	K04077|1|0.0|895|bdi:100842360|chaperonin GroEL	GO:0044424	GO:0005515//protein binding;GO:0032559	GO:0006457//protein folding	gi|590582413|ref|XP_007014617.1|/0/TCP-1/cpn60 chaperonin family protein [Theobroma cacao]
Gh_D02G2236	124.88	68.08	-0.87524	0.739322	K09250|1|1e-31|133|sbi:SORBI_04g001720|cellular nucleic acid-binding protein	-	-	-	gi|566187811|ref|XP_002313723.2|/5.94764e-34/hypothetical protein POPTR_0009s13460g [Populus trichocarpa]
Gh_A13G2336	4.445	12.015	1.43458	0.739305	-	-	GO:0043169//cation binding;GO:0051540	-	gi|590579314|ref|XP_007013752.1|/4.78911e-68/2Fe-2S ferredoxin-like superfamily protein [Theobroma cacao]
Gh_A07G0772	12.66	25.485	1.00937	0.739279	K13429|1|0.0|684|rcu:RCOM_1115620|chitin elicitor receptor kinase 1	-	GO:0004672//protein kinase activity;GO:0000166//nucleotide binding	-	gi|255568675|ref|XP_002525309.1|/0/receptor protein kinase, putative [Ricinus communis]
Gh_A05G2875	37.325	19.085	-0.967703	0.739262	-	-	-	-	gi|567886390|ref|XP_006435717.1|/1.47209e-62/hypothetical protein CICLE_v10033070mg [Citrus clementina]
Gh_A09G1953	128.715	235.875	0.873842	0.739168	K02958|1|3e-81|298|pop:POPTR_816102|small subunit ribosomal protein S15e	GO:0030529//ribonucleoprotein complex	GO:0003676//nucleic acid binding;GO:0005198//structural molecule activity	GO:0010467//gene expression	gi|470104079|ref|XP_004288442.1|/9.07016e-81/PREDICTED: 40S ribosomal protein S15-like isoform 1 [Fragaria vesca subsp. vesca]
Gh_A07G1809	10.135	3.335	-1.60359	0.739109	-	-	-	-	gi|590713612|ref|XP_007049691.1|/3.44749e-146/UPF0737 protein AFP3, putative [Theobroma cacao]
Gh_D02G1927	4.825	12.615	1.38654	0.73904	K00254|1|0.0|714|gmx:100800054|dihydroorotate dehydrogenase [EC:1.3.5.2]	GO:0016020//membrane	GO:0004152//dihydroorotate dehydrogenase activity	GO:0019856//pyrimidine nucleobase biosynthetic process;GO:0009174	gi|702468515|ref|XP_010030007.1|/0/PREDICTED: dihydroorotate dehydrogenase (quinone), mitochondrial [Eucalyptus grandis]
Gh_A11G1730	12.845	4.965	-1.37134	0.738929	-	-	-	-	gi|590704121|ref|XP_007047070.1|/0/BEL1-like homeodomain protein 2 isoform 1 [Theobroma cacao]
Gh_D05G1718	0.01	3.255	8.34651	0.738665	K06269|1|2e-12|48.9|sbi:SORBI_01g039930|protein phosphatase 1, catalytic subunit [EC:3.1.3.16]	-	-	-	gi|694318729|ref|XP_009344011.1|/7.69446e-12/PREDICTED: serine/threonine-protein phosphatase PP1 isozyme 4-like [Pyrus x bretschneideri]
Gh_A08G1080	3.265	0.01	-8.35094	0.738665	-	GO:0005576//extracellular region	GO:0046914//transition metal ion binding;GO:0004871//signal transducer activity;GO:0003824//catalytic activity;GO:0016209//antioxidant activity	GO:0008152//metabolic process	gi|590720446|ref|XP_007051335.1|/2.97485e-107/Germin-like protein 16 [Theobroma cacao]
Gh_D11G2847	21.48	10.275	-1.06386	0.73858	K13456|1|5e-10|60.8|aly:ARALYDRAFT_480014|RPM1-interacting protein 4	-	-	-	gi|698493691|ref|XP_009793111.1|/4.26855e-30/PREDICTED: RPM1-interacting protein 4-like isoform X2 [Nicotiana sylvestris]
Gh_D06G1060	2.63	9.05	1.78285	0.738494	-	GO:0043231//intracellular membrane-bounded organelle;GO:0031224//intrinsic component of membrane	GO:0035250//UDP-galactosyltransferase activity	GO:0006464//cellular protein modification process	gi|590572263|ref|XP_007011805.1|/7.05638e-165/Galactosyltransferase family protein [Theobroma cacao]
Gh_D05G3462	109.58	59.705	-0.876061	0.738486	-	-	-	-	gi|590608752|ref|XP_007021350.1|/6.46794e-162/Cystathionine beta-synthase family protein isoform 1 [Theobroma cacao]
Gh_A10G1782	17.305	7.745	-1.15985	0.738417	K07204|1|4e-14|75.9|vvi:100261889|regulatory associated protein of mTOR	-	-	-	gi|590643373|ref|XP_007030785.1|/1.55759e-35/Uncharacterized protein TCM_026520 [Theobroma cacao]
Gh_D08G0835	36.35	18.57	-0.968982	0.738332	-	-	-	-	gi|590582925|ref|XP_007014758.1|/7.14863e-115/Family of Uncharacterized protein function (DUF716) [Theobroma cacao]
Gh_A12G0551	31.16	58.675	0.913051	0.738324	-	-	-	-	gi|590702768|ref|XP_007046701.1|/2.56778e-73/Chalcone-flavanone isomerase family protein, putative isoform 1 [Theobroma cacao]
Gh_A11G0236	10.945	22.56	1.0435	0.738324	-	-	-	-	gi|590676958|ref|XP_007039886.1|/3.0249e-39/14 kDa proline-rich protein DC2.15, putative [Theobroma cacao]
Gh_A08G2558	18.27	8.335	-1.13222	0.738307	-	-	-	-	gi|590590465|ref|XP_007016742.1|/9.41351e-52/Uncharacterized protein TCM_042056 [Theobroma cacao]
Gh_A11G0655	5.555	13.77	1.30967	0.738213	-	-	-	-	gi|590650883|ref|XP_007032756.1|/3.33991e-60/Uncharacterized protein TCM_018770 [Theobroma cacao]
Gh_A09G0940	0.105	4.44	5.4021	0.738204	-	-	-	-	gi|590586315|ref|XP_007015671.1|/0/BEL1 homeodomain 1, putative [Theobroma cacao]
Gh_Sca093724G01	15.785	6.8	-1.21495	0.738187	K09338|1|3e-27|117|aly:ARALYDRAFT_491408|homeobox-leucine zipper protein	GO:0043231//intracellular membrane-bounded organelle	GO:0003677//DNA binding;GO:0001071//nucleic acid binding transcription factor activity	GO:0006351//transcription, DNA-templated	gi|590573553|ref|XP_007012154.1|/1.38232e-28/Class III HD-Zip protein 8 isoform 3 [Theobroma cacao]
Gh_A03G1083	16.565	7.325	-1.17724	0.738068	-	-	-	-	gi|675824112|gb|AIL95866.1|/5.69109e-160/SQUAMOSA promoter binding-like transcription factor [Gossypium hirsutum]
Gh_Sca136119G01	14.205	5.835	-1.28359	0.738059	-	-	GO:0016791//phosphatase activity	-	gi|590695130|ref|XP_007044804.1|/7.54108e-30/Plant intracellular ras group-related LRR 3, putative [Theobroma cacao]
Gh_D12G1191	5.965	14.405	1.27198	0.738033	-	-	-	-	gi|590720571|ref|XP_007051366.1|/4.83487e-45/Serine-type endopeptidase inhibitor [Theobroma cacao]
Gh_A05G0647	9.27	2.79	-1.7323	0.737999	K13206|1|2e-06|48.9|rcu:RCOM_1282630|coiled-coil domain-containing protein 55	-	-	-	gi|590586457|ref|XP_007015711.1|/1.50846e-14/Coiled-coil domain-containing protein 55, putative isoform 1 [Theobroma cacao]
Gh_D10G1401	158.93	87.25	-0.865164	0.737999	K15639|1|3e-105|380|ath:AT2G26710|cytochrome P450, family 734, subfamily A, polypeptide 1 (PHYB activation tagged suppressor 1) [EC:1.14.-.-];K10717|3|6e-93|339|gmx:100812567|cytokinin trans-hydroxylase	-	GO:0005506//iron ion binding	-	gi|590656757|ref|XP_007034362.1|/0/Cytochrome P450 [Theobroma cacao]
Gh_D02G2150	52.055	27.465	-0.922442	0.737957	K00422|1|6e-113|406|vvi:100256583|polyphenol oxidase [EC:1.10.3.1]	-	-	-	gi|590685662|ref|XP_007042160.1|/0/Uncharacterized protein isoform 2 [Theobroma cacao]
Gh_D08G1777	3.215	9.9	1.62261	0.737931	-	-	-	GO:0000003//reproduction	gi|590676284|ref|XP_007039691.1|/1.7402e-123/Expansin-like B1, BETA 3.1,EXLB1 [Theobroma cacao]
Gh_A09G1403	8.72	2.44	-1.83745	0.737914	-	-	GO:0005488//binding	-	gi|590630634|ref|XP_007027332.1|/1.88322e-57/Uncharacterized protein TCM_022158 [Theobroma cacao]
Gh_A08G0386	0.01	3.245	8.34207	0.737905	-	-	-	-	gi|224061357|ref|XP_002300440.1|/4.30096e-108/hypothetical protein POPTR_0001s38900g [Populus trichocarpa]
Gh_Sca177359G01	3.25	0.01	-8.3443	0.737905	K13148|1|4e-13|70.9|vvi:100261060|integrator complex subunit 11 [EC:3.1.27.-];K15692|3|1e-09|59.3|bdi:100845565|E3 ubiquitin-protein ligase RNF13 [EC:6.3.2.19];K11982|4|1e-08|55.8|sbi:SORBI_03g011120|E3 ubiquitin-protein ligase RNF115/126 [EC:6.3.2.19]	-	-	-	gi|590577590|ref|XP_007013275.1|/8.94639e-23/RING/U-box superfamily protein, putative [Theobroma cacao]
Gh_A08G0947	82.315	149.99	0.865639	0.737871	K02940|1|2e-98|355|rcu:RCOM_1315040|large subunit ribosomal protein L9e	GO:0030529//ribonucleoprotein complex	GO:0003723//RNA binding;GO:0005198//structural molecule activity	GO:0010467//gene expression	gi|590674886|ref|XP_007039292.1|/2.45847e-101/Ribosomal protein L6 family isoform 2 [Theobroma cacao]
Gh_A05G0314	8.7	2.425	-1.84303	0.737718	-	-	-	-	gi|255550081|ref|XP_002516091.1|/3.06882e-36/conserved hypothetical protein [Ricinus communis]
Gh_D10G0718	20.76	40.125	0.950695	0.737684	K08234|1|1e-09|60.8|cre:CHLREDRAFT_143257|glyoxylase I family protein	-	GO:0003824//catalytic activity	-	gi|590617718|ref|XP_007023869.1|/1.5138e-81/Lactoylglutathione lyase / glyoxalase I family protein [Theobroma cacao]
Gh_A12G1531	30.09	56.545	0.910115	0.737658	K15040|1|3e-127|452|rcu:RCOM_0697980|voltage-dependent anion channel protein 2	GO:0031966//mitochondrial membrane	GO:0005244//voltage-gated ion channel activity	GO:0043269//regulation of ion transport	gi|590700665|ref|XP_007046221.1|/1.82068e-127/Voltage dependent anion channel 1 isoform 1 [Theobroma cacao]
Gh_D01G1202	284.225	516.595	0.862	0.737632	K02979|1|1e-21|99.4|rcu:RCOM_0687370|small subunit ribosomal protein S28e	GO:0030529//ribonucleoprotein complex	GO:0005198//structural molecule activity	GO:0010467//gene expression	gi|568856206|ref|XP_006481678.1|/3.17399e-20/PREDICTED: 40S ribosomal protein S28-like [Citrus sinensis]
Gh_A12G1143	139.875	76.445	-0.871644	0.737607	-	-	-	GO:0050896//response to stimulus	gi|590719550|ref|XP_007051086.1|/8.79628e-68/Adenine nucleotide alpha hydrolases-like superfamily protein [Theobroma cacao]
Gh_A13G1892	52.745	96.745	0.875153	0.737598	K12833|1|1e-63|239|rcu:RCOM_0974800|pre-mRNA branch site protein p14	-	GO:0005488//binding	-	gi|590584719|ref|XP_007015256.1|/2.92533e-63/RNA-binding (RRM/RBD/RNP motifs) family protein [Theobroma cacao]
Gh_A13G1026	4.36	11.8	1.43639	0.73759	K09838|1|2e-16|85.5|zma:100285076|zeaxanthin epoxidase [EC:1.14.13.90]	-	-	-	gi|590603722|ref|XP_007020077.1|/1.70058e-160/Monooxygenase, putative [Theobroma cacao]
Gh_D12G0561	10.21	3.415	-1.58003	0.737513	K05283|1|2e-11|67.8|aly:ARALYDRAFT_354960|phosphatidylinositol glycan, class W [EC:2.3.-.-];K15692|2|9e-10|62.0|ppp:PHYPADRAFT_16563|E3 ubiquitin-protein ligase RNF13 [EC:6.3.2.19];K11982|4|2e-09|60.5|ppp:PHYPADRAFT_169900|E3 ubiquitin-protein ligase RNF115/126 [EC:6.3.2.19]	-	GO:0046914//transition metal ion binding	-	gi|590702328|ref|XP_007046598.1|/1.15185e-110/RING/U-box superfamily protein [Theobroma cacao]
Gh_A07G0338	24.27	46.38	0.934329	0.737504	K14823|1|1e-83|307|gmx:100782432|rRNA-processing protein EBP2	-	-	-	gi|590671895|ref|XP_007038459.1|/1.61228e-100/RRNA processing protein-related [Theobroma cacao]
Gh_A09G1797	16.92	33.28	0.975926	0.737445	K04077|1|0.0|1004|vvi:100244356|chaperonin GroEL	GO:0043231//intracellular membrane-bounded organelle	GO:0005515//protein binding;GO:0032559	GO:0006457//protein folding;GO:0050896//response to stimulus	gi|590657227|ref|XP_007034504.1|/0/Heat shock protein 60 isoform 1 [Theobroma cacao]
Gh_D12G2022	10.605	3.605	-1.55667	0.737402	K13457|1|2e-09|61.2|vvi:100252764|disease resistance protein RPM1	-	-	-	gi|590680225|ref|XP_007040803.1|/1.03866e-60/Beta-galactosidase 7 [Theobroma cacao]
Gh_A12G1315	6.195	0.775	-2.99884	0.737342	K15014|1|2e-160|563|vvi:100250206|solute carrier family 29 (equilibrative nucleoside transporter), member 1/2/3	-	-	GO:0006810//transport	gi|590694205|ref|XP_007044544.1|/0/Nucleoside transporter, putative [Theobroma cacao]
Gh_D05G1823	0.01	3.235	8.33762	0.737257	-	-	-	-	-
Gh_D05G2743	0.01	3.24	8.33985	0.737257	K02939|1|8e-79|291|pop:POPTR_677397|large subunit ribosomal protein L9	GO:0030529//ribonucleoprotein complex	GO:0005198//structural molecule activity	GO:0010467//gene expression	gi|590566697|ref|XP_007010309.1|/1.38508e-96/Ribosomal protein L9/RNase H1 isoform 3 [Theobroma cacao]
Gh_A02G0071	3.24	0.01	-8.33985	0.737257	-	-	-	-	gi|590654527|ref|XP_007033721.1|/8.59176e-34/Uncharacterized protein TCM_019849 [Theobroma cacao]
Gh_A08G0782	16.365	7.23	-1.17855	0.737249	K16055|1|0.0|1123|gmx:100810498|trehalose 6-phosphate synthase/phosphatase [EC:2.4.1.15 3.1.3.12]	-	-	GO:0008152//metabolic process	gi|590580208|ref|XP_007014005.1|/0/Trehalose phosphatase/synthase 11 [Theobroma cacao]
Gh_A02G0326	69.44	127.255	0.873883	0.737061	K02984|1|4e-121|432|mtr:MTR_5g006440|small subunit ribosomal protein S3Ae	GO:0030529//ribonucleoprotein complex	GO:0005198//structural molecule activity	GO:0010467//gene expression	gi|590658376|ref|XP_007034836.1|/1.26306e-127/Ribosomal protein S3Ae isoform 2 [Theobroma cacao]
Gh_D05G0834	167.425	303.035	0.855969	0.736924	K02943|1|1e-25|112|vvi:100254522|large subunit ribosomal protein LP2	GO:0030529//ribonucleoprotein complex	GO:0005198//structural molecule activity	GO:0006412//translation	gi|720082507|ref|XP_010242613.1|/3.19663e-25/PREDICTED: 60S acidic ribosomal protein P2-like [Nelumbo nucifera]
Gh_D11G1411	7.295	1.525	-2.2581	0.73689	-	-	-	-	-
Gh_Sca083015G01	8.49	18.395	1.11548	0.736762	K02437|1|9e-33|136|vvi:100259229|glycine cleavage system H protein	GO:0043234//protein complex	-	GO:0006546//glycine catabolic process	gi|590675808|ref|XP_007039553.1|/1.03385e-31/Single hybrid motif superfamily protein [Theobroma cacao]
Gh_A08G2331	9.655	3.08	-1.64835	0.736762	-	-	-	-	gi|590641493|ref|XP_007030246.1|/5.93945e-99/Uncharacterized protein TCM_026051 [Theobroma cacao]
Gh_A05G2317	143.775	261.555	0.863302	0.736685	K02925|1|0.0|724|rcu:RCOM_0959710|large subunit ribosomal protein L3e	GO:0030529//ribonucleoprotein complex	GO:0005198//structural molecule activity	GO:0010467//gene expression	gi|590600873|ref|XP_007019549.1|/0/Ribosomal protein 1 [Theobroma cacao]
Gh_D11G1172	12.645	25.32	1.00171	0.7366	K11275|1|2e-14|76.6|sbi:SORBI_01g005010|histone H1/5	-	-	-	gi|590719399|ref|XP_007051042.1|/4.88775e-38/Histone H1, putative [Theobroma cacao]
Gh_D09G0251	6.15	0.765	-3.00705	0.736574	K02132|1|8e-26|113|sbi:SobioMp02|F-type H+-transporting ATPase subunit alpha [EC:3.6.3.14]	GO:0043231//intracellular membrane-bounded organelle;GO:0033178//proton-transporting two-sector ATPase complex, catalytic domain	GO:0015078//hydrogen ion transmembrane transporter activity;GO:0019829//cation-transporting ATPase activity;GO:0032559	GO:0015986//ATP synthesis coupled proton transport;GO:0015988//energy coupled proton transmembrane transport, against electrochemical gradient	gi|532219712|gb|AGT95762.1|/9.27206e-25/F1-ATPase alpha subunit, partial (mitochondrion) [Freycinetia sp. RBGB 20080174-10]
Gh_D05G3406	0.01	3.23	8.33539	0.736557	K01881|1|6e-16|80.5|rcu:RCOM_1343320|prolyl-tRNA synthetase [EC:6.1.1.15]	GO:0044424	GO:0004812//aminoacyl-tRNA ligase activity;GO:0032559	GO:0006418//tRNA aminoacylation for protein translation	gi|590720314|ref|XP_007051298.1|/6.25865e-21/Class II aaRS and biotin synthetases superfamily protein isoform 3 [Theobroma cacao]
Gh_A11G1646	2.76	9.17	1.73225	0.736523	-	-	-	-	gi|672136044|ref|XP_008791703.1|/1.96191e-22/PREDICTED: uncharacterized protein LOC103708521 [Phoenix dactylifera]
Gh_A11G0379	7.565	16.885	1.15833	0.736498	-	-	-	-	gi|590663126|ref|XP_007036123.1|/4.47297e-63/Uncharacterized protein isoform 1 [Theobroma cacao]
Gh_D06G2132	9.825	3.2	-1.61839	0.736429	-	-	-	-	gi|590623300|ref|XP_007025285.1|/1.43158e-33/Uncharacterized protein TCM_029626 [Theobroma cacao]
Gh_A12G1517	121.88	221.42	0.861324	0.736412	K02915|1|1e-48|188|gmx:100779148|large subunit ribosomal protein L34e	GO:0030529//ribonucleoprotein complex	GO:0005198//structural molecule activity	GO:0010467//gene expression	gi|590649934|ref|XP_007032522.1|/1.02703e-47/Ribosomal protein L34e superfamily protein [Theobroma cacao]
Gh_A01G1823	5.305	13.255	1.32111	0.73637	K01728|1|0.0|655|rcu:RCOM_1353560|pectate lyase [EC:4.2.2.2]	GO:0031224//intrinsic component of membrane	GO:0016837	-	gi|590631067|ref|XP_007027461.1|/0/Pectin lyase-like superfamily protein isoform 2 [Theobroma cacao]
Gh_D02G0845	8.1	17.78	1.13426	0.736301	-	-	-	-	gi|590595815|ref|XP_007018163.1|/3.40208e-121/FH interacting protein 1 [Theobroma cacao]
Gh_D12G0084	2.045	8.085	1.98315	0.736301	-	-	-	-	gi|645258695|ref|XP_008235005.1|/2.15556e-21/PREDICTED: uncharacterized protein LOC103333874 [Prunus mume]
Gh_A08G0303	114.03	207.585	0.864289	0.736301	K02942|1|2e-23|98.6|rcu:RCOM_0969300|large subunit ribosomal protein LP1	GO:0030529//ribonucleoprotein complex	GO:0005198//structural molecule activity	GO:0006412//translation	gi|698500628|ref|XP_009796060.1|/1.95167e-22/PREDICTED: 60S acidic ribosomal protein P1-like [Nicotiana sylvestris]
Gh_Sca031887G01	8.95	2.62	-1.77232	0.736276	-	-	-	-	gi|590713008|ref|XP_007049521.1|/2.70721e-40/Formin isoform 2 [Theobroma cacao]
Gh_D03G0573	0.615	5.925	3.26816	0.736191	-	-	-	-	gi|590619339|ref|XP_007024272.1|/4.37591e-22/Uncharacterized protein TCM_028860 [Theobroma cacao]
Gh_A08G0684	25.555	48.21	0.915727	0.736165	K03938|1|1e-39|159|ath:AT3G62790|NADH dehydrogenase (ubiquinone) Fe-S protein 5 [EC:1.6.5.3 1.6.99.3]	GO:0030964;GO:0005746//mitochondrial respiratory chain	-	GO:0043094	gi|30841446|gb|AAP34361.1|/2.46216e-41/fiber protein Fb14 [Gossypium barbadense]
Gh_D11G1095	36.075	18.505	-0.963084	0.736122	-	-	-	-	gi|590720281|ref|XP_007051289.1|/1.19863e-113/Uncharacterized protein TCM_004941 [Theobroma cacao]
Gh_D12G1393	27.87	52.365	0.90989	0.735994	-	-	-	GO:0000003//reproduction	gi|590690638|ref|XP_007043563.1|/9.69149e-131/Expansin B3, BETA 1.6 isoform 1 [Theobroma cacao]
Gh_A09G0185	103.59	188.56	0.864139	0.735994	K02997|1|1e-97|353|rcu:RCOM_1514770|small subunit ribosomal protein S9e	GO:0030529//ribonucleoprotein complex	GO:0003723//RNA binding;GO:0005198//structural molecule activity	GO:0010467//gene expression	gi|590667723|ref|XP_007037295.1|/4.52042e-98/Ribosomal protein S4 [Theobroma cacao]
Gh_D05G3474	11.075	3.94	-1.49104	0.735952	-	-	GO:0003676//nucleic acid binding	-	gi|590608672|ref|XP_007021328.1|/2.36936e-165/NAC domain class transcription factor isoform 1 [Theobroma cacao]
Gh_A06G0422	31.895	16.18	-0.979119	0.735858	-	-	-	-	gi|590579073|ref|XP_007013686.1|/5.15459e-31/RING/U-box superfamily protein [Theobroma cacao]
Gh_D05G3883	79.665	43.23	-0.881913	0.735841	K14514|1|0.0|886|rcu:RCOM_0656830|ethylene-insensitive protein 3	GO:0043231//intracellular membrane-bounded organelle	GO:0001071//nucleic acid binding transcription factor activity	GO:0010467//gene expression	gi|590590255|ref|XP_007016682.1|/0/Ethylene insensitive 3 family protein [Theobroma cacao]
Gh_D05G0482	10.3	21.265	1.04584	0.735815	-	-	-	-	gi|590573523|ref|XP_007012146.1|/3.03726e-31/Uncharacterized protein isoform 2, partial [Theobroma cacao]
Gh_D10G0836	97.95	177.845	0.860503	0.735781	K02962|1|2e-62|235|rcu:RCOM_0293410|small subunit ribosomal protein S17e	GO:0030529//ribonucleoprotein complex	GO:0005198//structural molecule activity	GO:0010467//gene expression	gi|590646247|ref|XP_007031570.1|/1.84237e-65/Ribosomal S17 family protein [Theobroma cacao]
Gh_D11G2885	79.36	43.245	-0.875879	0.735781	K03113|1|3e-58|220|pop:POPTR_730341|translation initiation factor 1	-	GO:0008135//translation factor activity, nucleic acid binding	GO:0006412//translation	gi|590607599|ref|XP_007021029.1|/8.25417e-58/Translation initiation factor SUI1 family protein [Theobroma cacao]
Gh_A04G0844	51.52	27.355	-0.913328	0.735704	-	-	-	-	gi|590693466|ref|XP_007044341.1|/2.12096e-56/Uncharacterized protein TCM_009867 [Theobroma cacao]
Gh_A11G1632	809.365	450.465	-0.845375	0.735704	K11275|1|2e-35|146|pop:POPTR_679169|histone H1/5	GO:0000785//chromatin;GO:0043231//intracellular membrane-bounded organelle	GO:0003676//nucleic acid binding	GO:0050896//response to stimulus;GO:0034728//nucleosome organization	gi|590702896|ref|XP_007046733.1|/1.89164e-36/Histone H1-3 [Theobroma cacao]
Gh_Sca046013G01	3.22	0.01	-8.33092	0.735696	-	-	-	-	gi|590656163|ref|XP_007034191.1|/2.20853e-36/Leucine-rich repeat protein kinase family protein isoform 2 [Theobroma cacao]
Gh_A13G1719	31.74	16.115	-0.977898	0.735679	K01489|1|4e-106|382|pop:POPTR_1080879|cytidine deaminase [EC:3.5.4.5]	-	GO:0046872//metal ion binding;GO:0016787//hydrolase activity	GO:0046087//cytidine metabolic process	gi|590576076|ref|XP_007012863.1|/3.41572e-136/Cytidine deaminase [Theobroma cacao]
Gh_Sca005939G03	9.575	3.055	-1.6481	0.73567	K01897|1|5e-24|107|vvi:100247941|long-chain acyl-CoA synthetase [EC:6.2.1.3]	-	-	-	gi|657977116|ref|XP_008380459.1|/4.62339e-24/PREDICTED: probable acyl-activating enzyme 16, chloroplastic [Malus domestica]
Gh_Sca007624G04	102.38	56.005	-0.870306	0.735662	-	GO:0009536//plastid	-	-	gi|674871092|emb|CDY63594.1|/5.56199e-46/BnaUnng00820D [Brassica napus]
Gh_A04G0109	9.885	20.595	1.05898	0.735636	K14489|1|1e-19|95.9|vvi:100263145|arabidopsis histidine kinase 2/3/4 (cytokinin receptor) [EC:2.7.13.3]	GO:0044464	GO:0043167//ion binding;GO:0008422//beta-glucosidase activity	GO:0044238	gi|315419013|gb|ADU15553.1|/0/GLU [Gossypium hirsutum]
Gh_A10G0372	90.45	164.565	0.863465	0.735542	K02882|1|4e-100|361|pop:POPTR_817797|large subunit ribosomal protein L18Ae	GO:0030529//ribonucleoprotein complex	GO:0005198//structural molecule activity	GO:0010467//gene expression	gi|566254205|ref|XP_006387417.1|/1.4e-99/60S ribosomal protein L18a-1 [Populus trichocarpa]
Gh_D10G1186	89.63	162.985	0.862686	0.735542	K02932|1|2e-143|506|pop:POPTR_827713|large subunit ribosomal protein L5e	GO:0030529//ribonucleoprotein complex	GO:0019843//rRNA binding;GO:0005198//structural molecule activity	GO:0010467//gene expression	gi|590654449|ref|XP_007033700.1|/8.08123e-148/Ribosomal protein L5 B isoform 1 [Theobroma cacao]
Gh_D05G1532	88.615	160.69	0.858657	0.735448	-	-	-	-	gi|258489588|gb|ACV72637.1|/2.67543e-68/proline-rich protein 3 [Gossypium hirsutum]
Gh_A12G2178	22.215	10.865	-1.03185	0.735406	-	-	-	-	gi|590675160|ref|XP_007039369.1|/0/Iq-domain 1 [Theobroma cacao]
Gh_A02G0838	99.115	54.255	-0.869347	0.735406	-	-	-	-	gi|590597158|ref|XP_007018533.1|/2.11622e-32/Uncharacterized protein TCM_034727 [Theobroma cacao]
Gh_A12G2318	266.025	479.63	0.85036	0.735371	K02920|1|5e-50|193|vvi:100262717|large subunit ribosomal protein L36e	GO:0030529//ribonucleoprotein complex	GO:0005198//structural molecule activity	GO:0010467//gene expression	gi|590672839|ref|XP_007038724.1|/1.41444e-49/60S ribosomal protein L36 [Theobroma cacao]
Gh_A08G2217	10.585	21.695	1.03534	0.735329	K13076|1|0.0|712|rcu:RCOM_0797300|delta8-fatty-acid desaturase [EC:1.14.19.4]	-	GO:0005506//iron ion binding;GO:0016705//oxidoreductase activity, acting on paired donors, with incorporation or reduction of molecular oxygen	GO:0006631//fatty acid metabolic process	gi|590574045|ref|XP_007012291.1|/0/Fatty acid/sphingolipid desaturase [Theobroma cacao]
Gh_A12G2394	84.205	152.675	0.858486	0.735295	K02953|1|3e-81|298|gmx:100781750|small subunit ribosomal protein S13e	GO:0030529//ribonucleoprotein complex	GO:0005198//structural molecule activity	GO:0010467//gene expression	gi|351722010|ref|NP_001237229.1|/6.86886e-80/40S ribosomal protein S13 [Glycine max]
Gh_Sca152980G01	11.515	4.235	-1.44308	0.735269	-	-	-	-	gi|590686343|ref|XP_007042351.1|/1.92014e-17/Homeodomain-like superfamily protein, putative isoform 1 [Theobroma cacao]
Gh_D13G0874	75.54	40.97	-0.882673	0.735192	-	-	-	-	gi|675824114|gb|AIL95867.1|/0/SQUAMOSA promoter binding-like transcription factor [Gossypium hirsutum]
Gh_A02G0382	6.195	14.61	1.23778	0.735184	-	-	-	-	gi|119888006|gb|ABM05955.1|/1.57684e-34/proline-rich protein [Gossypium hirsutum]
Gh_D03G1646	95.905	52.485	-0.869701	0.735158	K08488|1|1e-88|324|ath:AT5G46860|syntaxin 7	GO:0044464	GO:0005515//protein binding	GO:0015031//protein transport	gi|590679731|ref|XP_007040664.1|/9.52576e-105/Syntaxin/t-SNARE family protein [Theobroma cacao]
Gh_D11G3253	12.295	24.625	1.00205	0.73515	K02896|1|8e-23|105|gmx:100499884|large subunit ribosomal protein L24e	-	-	-	gi|674230744|gb|KFK24529.1|/4.35127e-22/hypothetical protein AALP_AAs72592U000100, partial [Arabis alpina]
Gh_A07G2114	23.605	11.705	-1.01197	0.73509	-	-	-	-	gi|590647451|ref|XP_007031905.1|/7.99854e-16/Uncharacterized protein TCM_017234 [Theobroma cacao]
Gh_A07G0101	3.9	10.985	1.49399	0.734953	-	-	-	-	gi|641838821|gb|KDO57759.1|/3.85517e-39/hypothetical protein CISIN_1g032019mg [Citrus sinensis]
Gh_A01G0871	139.72	77.03	-0.859046	0.734936	-	-	-	-	gi|225459822|ref|XP_002285919.1|/3.7847e-20/PREDICTED: phosphoprotein ECPP44-like [Vitis vinifera]
Gh_D07G2190	34.93	64.67	0.88863	0.734911	K15040|1|6e-130|461|vvi:100264665|voltage-dependent anion channel protein 2	GO:0016021//integral component of membrane;GO:0031966//mitochondrial membrane	GO:0005244//voltage-gated ion channel activity;GO:0022829//wide pore channel activity	GO:0043269//regulation of ion transport	gi|590649630|ref|XP_007032450.1|/4.787e-139/Voltage dependent anion channel 1 [Theobroma cacao]
Gh_A11G2491	0.435	5.57	3.67859	0.734902	K05953|1|2e-135|480|pop:POPTR_581960|nicotianamine synthase [EC:2.5.1.43]	-	GO:0016765//transferase activity, transferring alkyl or aryl (other than methyl) groups	GO:0018130	gi|590644697|ref|XP_007031152.1|/4.16982e-153/Nicotianamine synthase 3 [Theobroma cacao]
Gh_A11G2982	64.565	34.905	-0.887319	0.734885	-	-	-	-	gi|590666952|ref|XP_007037108.1|/2.17763e-78/Homeodomain-like superfamily protein, putative [Theobroma cacao]
Gh_D12G2293	55.43	29.77	-0.896808	0.734638	-	-	-	-	gi|590678914|ref|XP_007040434.1|/9.30411e-09/Arabinogalactan protein 22 [Theobroma cacao]
Gh_D11G2093	33.095	16.945	-0.965754	0.734629	-	-	-	-	gi|590706403|ref|XP_007047712.1|/7.83009e-32/Uncharacterized protein TCM_000929 [Theobroma cacao]
Gh_D11G0667	9.515	19.915	1.06558	0.734569	K00799|1|2e-66|249|vvi:100245065|glutathione S-transferase [EC:2.5.1.18]	-	-	-	gi|590693681|ref|XP_007044401.1|/2.45727e-81/Glutathione S-transferase family protein [Theobroma cacao]
Gh_A13G1088	9.475	19.865	1.06803	0.734518	K06617|1|0.0|1246|rcu:RCOM_0268570|raffinose synthase [EC:2.4.1.82]	-	GO:0008378//galactosyltransferase activity	-	gi|590604898|ref|XP_007020358.1|/0/Seed imbibition 1 [Theobroma cacao]
Gh_Sca020139G01	2.785	9.135	1.71373	0.734467	-	-	GO:0016787//hydrolase activity;GO:0000166//nucleotide binding	-	gi|643737464|gb|KDP43576.1|/6.33763e-13/hypothetical protein JCGZ_16863 [Jatropha curcas]
Gh_D02G0037	256.115	141.615	-0.854818	0.734467	K06689|1|1e-84|309|gmx:100802703|ubiquitin-conjugating enzyme E2 D/E [EC:6.3.2.19]	GO:0016020//membrane	GO:0019787//small conjugating protein transferase activity;GO:0032559	GO:0019941//modification-dependent protein catabolic process;GO:0032446//protein modification by small protein conjugation	gi|695019138|ref|XP_009396556.1|/8.89314e-84/PREDICTED: ubiquitin-conjugating enzyme E2 28 isoform X2 [Musa acuminata subsp. malaccensis]
Gh_D11G1160	12.33	4.77	-1.37011	0.734416	K09422|1|7e-80|295|pop:POPTR_572635|myb proto-oncogene protein, plant	-	-	-	gi|590719487|ref|XP_007051069.1|/3.10076e-124/MYB-like DNA-binding domain protein [Theobroma cacao]
Gh_A04G1150	3.83	10.845	1.50161	0.734373	K14945|1|7e-32|134|gmx:100816420|protein quaking	-	GO:0003676//nucleic acid binding	-	gi|590681875|ref|XP_007041198.1|/9.54298e-46/RNA-binding KH domain-containing protein isoform 1 [Theobroma cacao]
Gh_D03G1296	9.2	19.39	1.07561	0.734288	-	-	-	-	gi|590590552|ref|XP_007016766.1|/1.87983e-74/Pleckstrin (PH) and lipid-binding START domains-containing protein isoform 1 [Theobroma cacao]
Gh_D10G1540	13.855	5.75	-1.26877	0.73416	-	-	-	-	gi|590659330|ref|XP_007035098.1|/1.42537e-51/Uncharacterized protein TCM_020877 [Theobroma cacao]
Gh_D01G2043	118.08	212.115	0.845082	0.734134	K02896|1|4e-30|127|gmx:100499884|large subunit ribosomal protein L24e	-	-	-	gi|593799588|ref|XP_007162832.1|/1.41742e-28/hypothetical protein PHAVU_001G184700g [Phaseolus vulgaris]
Gh_D03G1246	116.805	209.82	0.84505	0.734134	K02957|1|4e-70|260|bdi:100837176|small subunit ribosomal protein S15Ae	GO:0031090//organelle membrane;GO:0043231//intracellular membrane-bounded organelle;GO:0015935//small ribosomal subunit;GO:0030312//external encapsulating structure	GO:0005198//structural molecule activity	GO:0010467//gene expression	gi|502139897|ref|XP_004503959.1|/6.1705e-69/PREDICTED: 40S ribosomal protein S15a-1-like [Cicer arietinum]
Gh_A05G4003	15.59	6.815	-1.19384	0.7341	-	-	-	-	gi|590581190|ref|XP_007014279.1|/4.81351e-128/Syntaxin/t-SNARE family protein, putative isoform 2 [Theobroma cacao]
Gh_D11G1996	0.01	3.195	8.31967	0.734083	-	-	-	-	gi|225458776|ref|XP_002285141.1|/3.6674e-29/PREDICTED: uncharacterized protein LOC100257455 [Vitis vinifera]
Gh_Sca079504G01	0.01	3.195	8.31967	0.734083	-	-	-	-	gi|590665095|ref|XP_007036646.1|/4.22905e-17/Uncharacterized protein isoform 2 [Theobroma cacao]
Gh_Sca188191G01	0.01	3.195	8.31967	0.734083	K13993|1|4e-08|54.3|pop:POPTR_721475|HSP20 family protein	-	-	-	gi|590707304|ref|XP_007047967.1|/4.96939e-18/HSP20-like chaperones superfamily protein, putative [Theobroma cacao]
Gh_A13G1912	32.795	60.73	0.888933	0.734006	K03946|1|1e-40|162|mtr:MTR_2g034290|NADH dehydrogenase (ubiquinone) 1 alpha subcomplex 2 [EC:1.6.5.3 1.6.99.3]	-	GO:0016651//oxidoreductase activity, acting on NAD(P)H	GO:0008152//metabolic process	gi|590585714|ref|XP_007015506.1|/3.76592e-42/NADH-ubiquinone oxidoreductase B8 subunit, putative [Theobroma cacao]
Gh_A05G2105	19.205	9.055	-1.0847	0.733981	-	-	-	-	gi|590602453|ref|XP_007019757.1|/1.04309e-78/Uncharacterized protein TCM_036068 [Theobroma cacao]
Gh_A09G1296	15.365	30.325	0.98086	0.733938	-	-	-	-	gi|659084321|ref|XP_008442826.1|/6.14318e-16/PREDICTED: uncharacterized protein LOC103486597 [Cucumis melo]
Gh_D02G1726	20.135	9.69	-1.05514	0.733827	K15397|1|0.0|931|pop:POPTR_566626|3-ketoacyl-CoA synthase [EC:2.3.1.-]	GO:0044464	GO:0016747//transferase activity, transferring acyl groups other than amino-acyl groups	GO:0006631//fatty acid metabolic process	gi|482679584|gb|AGK30000.1|/0/3-ketoacyl-CoA synthase 5 [Gossypium raimondii]
Gh_D01G0977	20.075	9.635	-1.05904	0.733776	K00224|1|8e-129|457|aly:ARALYDRAFT_476671|[EC:1.3.1.-];K13081|5|2e-65|247|vvi:100233112|leucoanthocyanidin reductase [EC:1.17.1.3]	-	-	-	gi|124488476|gb|ABN12322.1|/1.53409e-173/phenylcoumaran benzylic ether reductase-like protein [Gossypium hirsutum]
Gh_D06G1287	23.065	43.645	0.920111	0.733767	K02265|1|3e-53|205|pop:POPTR_548614|cytochrome c oxidase subunit 5b	GO:0031967	GO:0015002//heme-copper terminal oxidase activity	-	gi|590617999|ref|XP_007023938.1|/7.93214e-67/Rubredoxin-like superfamily protein [Theobroma cacao]
Gh_D09G1122	180.365	99.81	-0.853663	0.733673	K13448|1|1e-59|227|rcu:RCOM_0150470|calcium-binding protein CML	-	-	-	gi|590635208|ref|XP_007028573.1|/4.32236e-75/Calcium-binding EF-hand family protein, putative [Theobroma cacao]
Gh_D12G2500	7.43	1.7	-2.12783	0.733673	K00008|1|0.0|639|pop:POPTR_823499|L-iditol 2-dehydrogenase [EC:1.1.1.14]	-	GO:0016616//oxidoreductase activity, acting on the CH-OH group of donors, NAD or NADP as acceptor;GO:0046914//transition metal ion binding	GO:0008152//metabolic process	gi|590672290|ref|XP_007038569.1|/0/GroES-like zinc-binding alcohol dehydrogenase family protein isoform 3 [Theobroma cacao]
Gh_A11G2464	32.175	16.48	-0.965224	0.733639	K14497|1|8e-22|103|smo:SELMODRAFT_113714|protein phosphatase 2C [EC:3.1.3.16]	-	GO:0016791//phosphatase activity	-	gi|590644446|ref|XP_007031084.1|/0/Phosphatase 2C family protein [Theobroma cacao]
Gh_A08G1031	37.565	19.575	-0.940377	0.733418	K00695|1|0.0|1435|vvi:100267606|sucrose synthase [EC:2.4.1.13]	-	-	-	gi|345104539|gb|AEN71091.1|/0/sucrose synthase SusA1 [Gossypium tomentosum]
Gh_D08G0581	93.59	168.465	0.848023	0.733409	K05863|1|0.0|654|rcu:RCOM_0404010|solute carrier family 25 (mitochondrial adenine nucleotide translocator), member 4/5/6/31	GO:0019866//organelle inner membrane;GO:0009526//plastid envelope;GO:0031224//intrinsic component of membrane	GO:0046914//transition metal ion binding	GO:0006862//nucleotide transport	gi|590724698|ref|XP_007052542.1|/0/ADP/ATP carrier 2 [Theobroma cacao]
Gh_A09G2226	33.52	17.2	-0.962614	0.733409	K08967|1|1e-97|353|rcu:RCOM_0911100|1,2-dihydroxy-3-keto-5-methylthiopentene dioxygenase [EC:1.13.11.53 1.13.11.54]	-	GO:0043169//cation binding;GO:0016701//oxidoreductase activity, acting on single donors with incorporation of molecular oxygen	GO:0043102	gi|565395700|ref|XP_006363475.1|/3.9177e-98/PREDICTED: 1,2-dihydroxy-3-keto-5-methylthiopentene dioxygenase 1-like [Solanum tuberosum]
Gh_D05G1208	9.9	3.305	-1.58278	0.733375	-	-	-	-	gi|590615292|ref|XP_007023182.1|/3.89385e-68/Tetratricopeptide repeat-like superfamily protein, putative [Theobroma cacao]
Gh_D08G2541	7.04	1.42	-2.30968	0.733375	K15172|1|8e-27|119|vcn:VOLCADRAFT_106802|transcription elongation factor SPT5	-	-	-	gi|590576405|ref|XP_007012951.1|/4.72213e-148/Zinc finger C-x8-C-x5-C-x3-H type family protein, putative [Theobroma cacao]
Gh_D07G1397	6.97	15.755	1.17658	0.733332	-	-	-	-	gi|590721553|ref|XP_007051646.1|/2.80743e-55/Uncharacterized protein TCM_005215 [Theobroma cacao]
Gh_A04G0473	58.41	106.025	0.860117	0.733264	K02989|1|6e-99|357|rcu:RCOM_0037210|small subunit ribosomal protein S5e	GO:0030529//ribonucleoprotein complex	GO:0003676//nucleic acid binding;GO:0005198//structural molecule activity	GO:0010467//gene expression	gi|567874753|ref|XP_006429966.1|/4.70735e-99/hypothetical protein CICLE_v10012779mg [Citrus clementina]
Gh_A07G1192	8.835	2.62	-1.75366	0.733247	-	GO:0044464	-	GO:0019538//protein metabolic process	gi|590720107|ref|XP_007051240.1|/0/TolB protein-related isoform 1 [Theobroma cacao]
Gh_D12G2317	16.805	7.625	-1.14008	0.733238	-	-	-	-	-
Gh_D02G0860	11.715	4.41	-1.40951	0.733221	K09518|1|6e-08|56.6|sbi:SORBI_09g018100|DnaJ homolog subfamily B member 12;K03686|4|7e-07|53.1|ota:Ot10g00240|molecular chaperone DnaJ;K09534|5|7e-07|53.1|sbi:SORBI_08g021330|DnaJ homolog subfamily C member 14	-	-	-	gi|590596017|ref|XP_007018218.1|/2.83092e-94/Dnajc14 protein, putative [Theobroma cacao]
Gh_A05G3644	20.715	39.56	0.933367	0.733213	K00924|1|1e-19|92.8|osa:4342410|[EC:2.7.1.-];K07198|4|4e-09|57.8|olu:OSTLU_12650|5'-AMP-activated protein kinase, catalytic alpha subunit [EC:2.7.11.11]	-	-	-	gi|590720879|ref|XP_007051451.1|/5.65675e-22/CBL-interacting protein kinase 9 [Theobroma cacao]
Gh_A11G1922	11.26	4.13	-1.44699	0.733213	-	-	-	-	gi|23466375|tpg|DAA00278.1|/1.06978e-28/TPA_exp: putative phytosulfokine peptide precursor [Gossypium arboreum]
Gh_Sca266329G01	37.43	19.54	-0.937765	0.73317	-	GO:0031224//intrinsic component of membrane	GO:0015291//secondary active transmembrane transporter activity	GO:0015698//inorganic anion transport	gi|29836405|gb|AAM76210.1|/2.59392e-19/putative sulfate transporter [Gossypium herbaceum]
Gh_D11G0247	20.695	39.365	0.927631	0.732965	-	-	-	-	gi|590676958|ref|XP_007039886.1|/1.26354e-45/14 kDa proline-rich protein DC2.15, putative [Theobroma cacao]
Gh_D01G0727	144.735	80.28	-0.850301	0.732923	K05389|1|7e-46|182|osa:4334137|potassium channel subfamily K, other eukaryote	-	-	GO:0006810//transport	gi|590605556|ref|XP_007020518.1|/4.26714e-118/Calcium-activated outward-rectifying potassium channel 1 isoform 1 [Theobroma cacao]
Gh_D04G0399	4.4	11.675	1.40785	0.732897	-	-	-	-	gi|590650659|ref|XP_007032694.1|/1.44374e-141/TPX2 protein family, putative [Theobroma cacao]
Gh_A05G3070	9.87	20.395	1.04709	0.732871	-	GO:0044464	-	-	gi|590691184|ref|XP_007043712.1|/1.31793e-134/Prohibitin 2 [Theobroma cacao]
Gh_D01G0782	20.51	39.11	0.93121	0.732863	-	-	-	-	gi|590612321|ref|XP_007022352.1|/1.63799e-82/Uncharacterized protein TCM_032572 [Theobroma cacao]
Gh_A01G1443	0.165	4.705	4.83366	0.732837	K01183|1|1e-124|444|pop:POPTR_831333|chitinase [EC:3.2.1.14]	GO:0043231//intracellular membrane-bounded organelle	GO:0004553//hydrolase activity, hydrolyzing O-glycosyl compounds;GO:0030247//polysaccharide binding	GO:0006950//response to stress;GO:0006026	gi|3334147|sp|Q39799.1|CHI1_GOSHI/9.19156e-164/RecName: Full=Endochitinase 1; Flags: Precursor [Gossypium hirsutum]
Gh_A08G2220	5.965	0.695	-3.10144	0.732803	-	-	-	-	gi|590573976|ref|XP_007012271.1|/6.55992e-118/Uncharacterized protein isoform 1 [Theobroma cacao]
Gh_A09G1684	64.735	35.16	-0.880611	0.732778	-	-	-	-	gi|590675045|ref|XP_007039336.1|/0/Polyketide cyclase/dehydrase and lipid transport superfamily protein [Theobroma cacao]
Gh_D11G3064	7.255	16.185	1.15761	0.732615	K07977|1|1e-100|363|aly:ARALYDRAFT_488569|Arf/Sar family, other;K06945|5|2e-82|303|osa:4328177|	GO:0044464	GO:0032561//guanyl ribonucleotide binding	GO:0035556//intracellular signal transduction	gi|643705168|gb|KDP21785.1|/2.62665e-103/hypothetical protein JCGZ_00572 [Jatropha curcas]
Gh_A04G0689	41.725	22.015	-0.922425	0.732615	-	-	-	-	gi|590629821|ref|XP_007027097.1|/1.91051e-76/Uncharacterized protein TCM_021989 [Theobroma cacao]
Gh_A07G1715	9.83	20.3	1.04622	0.732556	-	GO:0015630//microtubule cytoskeleton;GO:0044444	GO:0017111//nucleoside-triphosphatase activity;GO:0032561//guanyl ribonucleotide binding	GO:0009207	gi|641857815|gb|KDO76560.1|/1.33909e-55/hypothetical protein CISIN_1g007263mg [Citrus sinensis]
Gh_A02G0647	238.17	425.185	0.836099	0.732522	K02964|1|6e-74|273|rcu:RCOM_0961900|small subunit ribosomal protein S18e	GO:0031090//organelle membrane;GO:0015935//small ribosomal subunit;GO:0030312//external encapsulating structure;GO:0031981//nuclear lumen	GO:0003676//nucleic acid binding;GO:0005198//structural molecule activity	GO:0010467//gene expression	gi|590601175|ref|XP_007019598.1|/6.29587e-74/S18 ribosomal protein [Theobroma cacao]
Gh_A03G1832	5.985	14.17	1.24342	0.732505	-	-	-	-	gi|590683879|ref|XP_007041702.1|/2.12401e-106/Group 2 isoform 1 [Theobroma cacao]
Gh_Sca127375G01	0.01	3.18	8.31288	0.732436	K14486|1|2e-16|82.0|ath:AT1G19850|auxin response factor	GO:0043231//intracellular membrane-bounded organelle	GO:0003676//nucleic acid binding	GO:0006351//transcription, DNA-templated;GO:0009719	gi|590598508|ref|XP_007018916.1|/1.64205e-29/Auxin response factor 17, putative [Theobroma cacao]
Gh_A09G0413	3.18	0.01	-8.31288	0.732436	K14497|1|2e-15|81.3|aly:ARALYDRAFT_470764|protein phosphatase 2C [EC:3.1.3.16];K01090|2|4e-15|80.1|sbi:SORBI_01g038410|protein phosphatase [EC:3.1.3.16]	GO:0043234//protein complex	GO:0004721//phosphoprotein phosphatase activity;GO:0043169//cation binding	GO:0006464//cellular protein modification process	gi|590687179|ref|XP_007042590.1|/6.07775e-135/Phosphatase 2C family protein [Theobroma cacao]
Gh_D11G0082	3.18	0.01	-8.31288	0.732436	K09264|1|8e-39|157|bdi:100822235|MADS-box transcription factor, plant	GO:0043231//intracellular membrane-bounded organelle	GO:0016491//oxidoreductase activity;GO:0003677//DNA binding	GO:0006351//transcription, DNA-templated	gi|339449511|gb|AEJ76838.1|/6.948e-99/MADS15 [Gossypium hirsutum]
Gh_D06G0147	17.705	8.2	-1.11046	0.732428	-	-	-	-	gi|590592252|ref|XP_007017228.1|/3.01383e-69/Cold regulated gene 27, putative isoform 1 [Theobroma cacao]
Gh_A08G0382	10.38	21.19	1.02958	0.732342	K00949|1|5e-118|421|vvi:100246863|thiamine pyrophosphokinase [EC:2.7.6.2]	-	GO:0016778;GO:0032559	GO:0042723//thiamine-containing compound metabolic process;GO:0009108//coenzyme biosynthetic process;GO:0006796//phosphate-containing compound metabolic process	gi|590718757|ref|XP_007050883.1|/5.33663e-131/Thiamin pyrophosphokinase1 isoform 1 [Theobroma cacao]
Gh_A03G1233	15.1	6.565	-1.20168	0.732334	K16055|1|0.0|1483|rcu:RCOM_0993370|trehalose 6-phosphate synthase/phosphatase [EC:2.4.1.15 3.1.3.12]	-	GO:0019203//carbohydrate phosphatase activity;GO:0035251//UDP-glucosyltransferase activity	GO:0005991//trehalose metabolic process	gi|209573856|gb|ACI62866.1|/0/trehalose 6-phosphate synthase [Gossypium arboreum]
Gh_A06G0701	8.445	18.065	1.09703	0.732317	K12620|1|4e-50|194|rcu:RCOM_0711050|U6 snRNA-associated Sm-like protein LSm1	-	-	-	gi|590575148|ref|XP_007012604.1|/2.89928e-50/Small nuclear ribonucleoprotein family protein isoform 1 [Theobroma cacao]
Gh_D13G1312	129.72	71.77	-0.853948	0.732317	-	-	-	-	gi|590701526|ref|XP_007046407.1|/2.47428e-89/Cystathionine beta-synthase (CBS) family protein isoform 1 [Theobroma cacao]
Gh_D06G0523	33.845	62.32	0.880753	0.732257	K02919|1|2e-33|138|vvi:100250810|large subunit ribosomal protein L36	GO:0030529//ribonucleoprotein complex	GO:0005198//structural molecule activity	GO:0010467//gene expression	gi|590578273|ref|XP_007013462.1|/1.6747e-42/Ribosomal protein L36, putative [Theobroma cacao]
Gh_D05G1779	5.485	0.425	-3.68996	0.732257	-	-	-	-	gi|3094012|gb|AAC15460.1|/1.8458e-41/cold-regulated LTCOR12 [Lavatera thuringiaca]
Gh_A10G0212	17.655	8.185	-1.10902	0.732189	-	-	-	-	gi|224076777|ref|XP_002304995.1|/3.16962e-20/hypothetical protein POPTR_0004s03330g [Populus trichocarpa]
Gh_Sca141994G01	1.345	6.875	2.35375	0.732104	-	-	GO:0046914//transition metal ion binding	-	gi|590677220|ref|XP_007039960.1|/7.40908e-30/Copper ion binding, putative [Theobroma cacao]
Gh_A03G0165	50.1	91.155	0.863511	0.732069	K02947|1|9e-50|194|vvi:100243340|small subunit ribosomal protein S10e	-	-	-	gi|449518405|ref|XP_004166232.1|/5.3149e-49/PREDICTED: 40S ribosomal protein S10-like [Cucumis sativus]
Gh_A05G1721	34.345	17.8	-0.948223	0.732052	K09422|1|3e-46|183|sbi:SORBI_02g013010|myb proto-oncogene protein, plant	-	-	-	gi|590592705|ref|XP_007017355.1|/1.57168e-73/Myb domain protein 77 [Theobroma cacao]
Gh_A09G2213	22.54	11.195	-1.00963	0.732044	K14509|1|8e-121|431|pop:POPTR_566121|ethylene receptor [EC:2.7.13.-]	GO:0031090//organelle membrane	GO:0004673//protein histidine kinase activity;GO:0004871//signal transducer activity;GO:0032559	GO:0006468//protein phosphorylation;GO:0000160//phosphorelay signal transduction system;GO:0006351//transcription, DNA-templated	gi|459354668|gb|AGG55710.1|/1.1342e-162/ethylene receptor 2-1 [Gossypium arboreum]
Gh_A13G1934	23.695	44.385	0.90549	0.732035	K02865|1|3e-100|364|gmx:100527698|large subunit ribosomal protein L10Ae	GO:0030529//ribonucleoprotein complex	GO:0003676//nucleic acid binding;GO:0005198//structural molecule activity	GO:0010467//gene expression	gi|590586940|ref|XP_007015839.1|/1.93181e-121/Basic-leucine zipper transcription factor family protein, putative [Theobroma cacao]
Gh_D05G2212	17.73	34.19	0.947382	0.731924	K05278|1|1e-147|520|pop:POPTR_551488|flavonol synthase [EC:1.14.11.23]	GO:0044424	GO:0046914//transition metal ion binding;GO:0019842//vitamin binding;GO:0016706//oxidoreductase activity, acting on paired donors, with incorporation or reduction of molecular oxygen, 2-oxoglutarate as one donor, and incorporation of one atom each of oxygen into both donors;GO:0016701//oxidoreductase activity, acting on single donors with incorporation of molecular oxygen	GO:0051553	gi|590598769|ref|XP_007018993.1|/4.77226e-163/Flavonol synthase [Theobroma cacao]
Gh_D13G2035	1.925	7.715	2.00281	0.73189	-	-	-	-	-
Gh_D05G1169	13.74	27.32	0.991575	0.731848	K00759|1|2e-92|336|pop:POPTR_669073|adenine phosphoribosyltransferase [EC:2.4.2.7]	GO:0044424	GO:0016763//transferase activity, transferring pentosyl groups	GO:0043096//purine nucleobase salvage	gi|590615556|ref|XP_007023255.1|/1.14617e-109/Adenine phosphoribosyl transferase 2 isoform 1 [Theobroma cacao]
Gh_D05G0849	134.5	240.905	0.840858	0.731754	K11276|1|7e-37|152|gmx:100792094|nucleophosmin 1	-	-	-	gi|590587400|ref|XP_007015954.1|/1.49765e-83/Histone deacetylase 2C, putative isoform 2 [Theobroma cacao]
Gh_Sca161956G01	53.705	28.935	-0.892241	0.731703	-	-	GO:0060089	GO:0009314//response to radiation;GO:0023052//signaling	gi|702440516|ref|XP_010023564.1|/1.76336e-23/PREDICTED: root phototropism protein 2 [Eucalyptus grandis]
Gh_A08G2033	3.17	0.01	-8.30834	0.7316	K13205|1|7e-30|127|ath:AT1G66510|A1 cistron-splicing factor AAR2	-	-	-	gi|590652196|ref|XP_007033087.1|/8.00645e-32/AAR2 protein family isoform 3 [Theobroma cacao]
Gh_A06G1542	3.165	0.01	-8.30606	0.7316	K01166|1|2e-19|94.0|pop:POPTR_820480|ribonuclease T2 [EC:3.1.27.1]	-	-	-	gi|590727483|ref|XP_007099586.1|/8.34782e-48/Ribonuclease 2, putative [Theobroma cacao]
Gh_A12G0556	9.285	2.955	-1.65174	0.731575	-	-	-	-	gi|590702886|ref|XP_007046730.1|/1.72888e-67/Uncharacterized protein TCM_000231 [Theobroma cacao]
Gh_D01G1354	10.985	3.99	-1.46107	0.731481	K10400|1|4e-16|80.9|gmx:100814373|kinesin family member 15	GO:0015630//microtubule cytoskeleton	GO:0003774//motor activity;GO:0032559	GO:0007017//microtubule-based process	gi|590586166|ref|XP_007015629.1|/2.31494e-15/Kinesin, putative isoform 2 [Theobroma cacao]
Gh_Sca148832G01	8.615	2.505	-1.78204	0.731429	K14303|1|1e-37|152|vvi:100250223|nuclear pore complex protein Nup160	-	-	-	gi|590617456|ref|XP_007023796.1|/1.06211e-44/Suppressor of auxin resistance1, putative [Theobroma cacao]
Gh_A10G1907	111.525	199.55	0.839383	0.731293	K02893|1|4e-50|194|vvi:100246504|large subunit ribosomal protein L23Ae	GO:0030529//ribonucleoprotein complex	GO:0003723//RNA binding;GO:0005198//structural molecule activity	GO:0010467//gene expression	gi|590563997|ref|XP_007009533.1|/6.7021e-50/Ribosomal protein L23AB isoform 1 [Theobroma cacao]
Gh_D06G0202	7.215	1.595	-2.17744	0.731293	-	-	-	-	gi|590596860|ref|XP_007018453.1|/3.28747e-30/Phytosulfokines 3 precursor, putative [Theobroma cacao]
Gh_D11G2327	11.12	22.33	1.00583	0.731233	K00963|1|6e-112|403|pop:POPTR_1096954|UTP--glucose-1-phosphate uridylyltransferase [EC:2.7.7.9]	-	GO:0016740//transferase activity	-	gi|590640184|ref|XP_007029884.1|/0/UTP--glucose-1-phosphate uridylyltransferase, putative isoform 2 [Theobroma cacao]
Gh_Sca123822G01	26.87	13.52	-0.990901	0.731139	K10775|1|3e-44|174|gmx:100811101|phenylalanine ammonia-lyase [EC:4.3.1.24]	GO:0044424	GO:0016840	GO:0006558//L-phenylalanine metabolic process	gi|396384076|gb|AFN85669.1|/2.977e-47/phenylalanine ammonia-lyase [Hibiscus cannabinus]
Gh_A08G2466	20.85	10.22	-1.02865	0.731097	K14641|1|6e-39|156|aly:ARALYDRAFT_909838|apyrase [EC:3.6.1.5]	-	-	-	gi|289541359|gb|ADD09803.1|/4.41069e-51/ectoapyrase 1 [Gossypium hirsutum]
Gh_A03G1092	9.45	3.08	-1.61738	0.73102	-	-	-	-	gi|675824110|gb|AIL95865.1|/0/SQUAMOSA promoter binding-like transcription factor [Gossypium hirsutum]
Gh_A12G0375	42.18	22.4	-0.91306	0.730849	K14488|1|1e-52|202|vvi:100257133|SAUR family protein	-	-	-	gi|590685036|ref|XP_007041995.1|/2.32414e-52/SAUR family protein [Theobroma cacao]
Gh_Sca083707G01	8.765	18.515	1.07887	0.730807	K12830|1|6e-28|120|rcu:RCOM_0386800|splicing factor 3B subunit 3	GO:0043231//intracellular membrane-bounded organelle	GO:0005488//binding	-	gi|590564103|ref|XP_007009565.1|/7.6915e-27/Cleavage and polyadenylation specificity factor (CPSF) A subunit protein isoform 1 [Theobroma cacao]
Gh_Sca014550G01	17.285	7.985	-1.11416	0.730807	K07204|1|8e-26|113|vvi:100261889|regulatory associated protein of mTOR	-	-	-	gi|590654075|ref|XP_007033600.1|/3.19206e-41/HEAT repeat,WD domain, G-beta repeat protein isoform 2 [Theobroma cacao]
Gh_A12G1168	28.34	14.375	-0.979278	0.730807	K13648|1|4e-24|110|ppp:PHYPADRAFT_146923|alpha-1,4-galacturonosyltransferase [EC:2.4.1.43]	-	GO:0016740//transferase activity	-	gi|590719383|ref|XP_007051037.1|/0/Galacturonosyltransferase-like 7 isoform 1 [Theobroma cacao]
Gh_A12G1281	8.47	18.045	1.09117	0.730798	-	-	GO:0016853//isomerase activity	-	gi|590719725|ref|XP_007051135.1|/4.52846e-18/Cyclophilin-like peptidyl-prolyl cis-trans isomerase family protein isoform 3 [Theobroma cacao]
Gh_A05G2307	7.62	16.66	1.12853	0.730747	K02735|1|3e-81|298|vvi:100250625|20S proteasome subunit beta 3 [EC:3.4.25.1]	GO:0031090//organelle membrane;GO:0043231//intracellular membrane-bounded organelle;GO:0000502//proteasome complex	GO:0004175//endopeptidase activity	GO:0019941//modification-dependent protein catabolic process	gi|590599270|ref|XP_007019135.1|/2.38134e-83/Proteasome beta subunit C1 [Theobroma cacao]
Gh_D08G1556	56.68	102.04	0.848223	0.73073	K04078|1|4e-07|51.6|vcn:VOLCADRAFT_80038|chaperonin GroES	GO:0044424	-	GO:0044267//cellular protein metabolic process	gi|590724247|ref|XP_007052412.1|/4.05993e-60/GroES-like family protein [Theobroma cacao]
Gh_A10G0631	43.49	79.155	0.863997	0.73067	K15102|1|1e-166|584|rcu:RCOM_1445550|solute carrier family 25 (mitochondrial phosphate transporter), member 3	GO:0019866//organelle inner membrane;GO:0031224//intrinsic component of membrane;GO:0030312//external encapsulating structure;GO:0009536//plastid	-	GO:0006810//transport	gi|590647779|ref|XP_007031995.1|/1.04013e-180/Phosphate transporter 3,1 [Theobroma cacao]
Gh_A12G0504	33.015	17.095	-0.949547	0.73067	-	-	-	GO:0051179//localization	gi|440494829|gb|AGC08429.1|/2.30422e-31/lipid transfer protein [Gossypium hirsutum]
Gh_A07G1030	32.795	16.935	-0.953468	0.730499	-	-	-	-	-
Gh_D04G0627	45.83	24.62	-0.896462	0.730406	-	-	-	-	gi|590562634|ref|XP_007009141.1|/1.38313e-105/WAS/WASL-interacting protein family member 2, putative isoform 1 [Theobroma cacao]
Gh_D07G1306	17.61	8.235	-1.09655	0.730337	-	-	-	-	gi|590720415|ref|XP_007051326.1|/3.08532e-103/Uncharacterized protein TCM_004966 [Theobroma cacao]
Gh_D09G0930	81.6	146.165	0.840957	0.73032	K02865|1|2e-101|366|vvi:100263858|large subunit ribosomal protein L10Ae	GO:0030529//ribonucleoprotein complex	GO:0003676//nucleic acid binding;GO:0005198//structural molecule activity	GO:0010467//gene expression	gi|590586871|ref|XP_007015820.1|/4.17088e-101/Ribosomal protein [Theobroma cacao]
Gh_A03G1652	21.865	10.82	-1.01492	0.730312	-	-	-	-	gi|590686804|ref|XP_007042486.1|/1.55264e-107/Uncharacterized protein TCM_007104 [Theobroma cacao]
Gh_A13G1630	79.36	142.035	0.839763	0.730158	K02924|1|3e-25|111|mtr:MTR_3g106310|large subunit ribosomal protein L39e	GO:0043231//intracellular membrane-bounded organelle;GO:0030529//ribonucleoprotein complex	GO:0005198//structural molecule activity	GO:0010467//gene expression	gi|590573021|ref|XP_007012004.1|/3.6223e-24/Ribosomal protein L39 family protein [Theobroma cacao]
Gh_D11G0769	79.105	141.255	0.836461	0.730107	-	-	-	-	gi|590650869|ref|XP_007032752.1|/1.77909e-39/Hydroxyproline-rich glycoprotein family protein [Theobroma cacao]
Gh_D11G0069	76.05	136.48	0.843669	0.72997	K02969|1|6e-64|239|vvi:100258347|small subunit ribosomal protein S20e	GO:0030529//ribonucleoprotein complex	GO:0003676//nucleic acid binding;GO:0005198//structural molecule activity	GO:0010467//gene expression	gi|590671815|ref|XP_007038436.1|/3.84622e-63/Ribosomal protein S10p/S20e family protein isoform 1 [Theobroma cacao]
Gh_A09G1280	41.025	21.88	-0.906891	0.72997	-	-	-	-	gi|590632690|ref|XP_007027911.1|/2.48018e-33/Gb:AAF02129.1 isoform 1 [Theobroma cacao]
Gh_D12G2450	17.435	8.11	-1.10421	0.729962	-	-	-	-	gi|255545250|ref|XP_002513686.1|/1.20612e-19/conserved hypothetical protein [Ricinus communis]
Gh_D03G1808	16.64	32.21	0.952853	0.729851	K08488|1|5e-06|49.7|ath:AT1G32270|syntaxin 7	-	-	-	gi|590590234|ref|XP_007016676.1|/7.34601e-104/Late embryogenesis abundant (LEA) hydroxyproline-rich glycoprotein family, putative isoform 1 [Theobroma cacao]
Gh_D08G1936	32.215	16.645	-0.952644	0.729851	K01784|1|7e-180|627|pop:POPTR_817341|UDP-glucose 4-epimerase [EC:5.1.3.2]	GO:0044444;GO:0016020//membrane	GO:0005515//protein binding;GO:0016857//racemase and epimerase activity, acting on carbohydrates and derivatives;GO:0048037//cofactor binding	GO:0050896//response to stimulus;GO:0006012//galactose metabolic process	gi|590677929|ref|XP_007040156.1|/0/UDP-D-glucose/UDP-D-galactose 4-epimerase 1 isoform 1 [Theobroma cacao]
Gh_A06G1247	182.765	325.005	0.830472	0.729817	K02998|1|2e-127|453|rcu:RCOM_1264680|small subunit ribosomal protein SAe	GO:0030529//ribonucleoprotein complex	GO:0005198//structural molecule activity	GO:0010467//gene expression	gi|590621230|ref|XP_007024738.1|/2.92964e-148/40s ribosomal protein SA [Theobroma cacao]
Gh_A11G2732	5.75	13.66	1.24832	0.729783	K14320|1|1e-107|387|vvi:100248313|aladin	-	-	-	gi|590634491|ref|XP_007028393.1|/1.50827e-110/Transducin/WD40 repeat-like superfamily protein isoform 2 [Theobroma cacao]
Gh_D11G1967	49.09	26.445	-0.892434	0.729766	K01376|1|2e-128|457|aly:ARALYDRAFT_473866|[EC:3.4.22.-];K01365|5|6e-105|379|smo:SELMODRAFT_428615|cathepsin L [EC:3.4.22.15]	-	GO:0016628//oxidoreductase activity, acting on the CH-CH group of donors, NAD or NADP as acceptor;GO:0004175//endopeptidase activity	GO:0019538//protein metabolic process	gi|590705206|ref|XP_007047371.1|/3.66631e-167/Granulin repeat cysteine protease family protein [Theobroma cacao]
Gh_A02G1166	168.58	300.22	0.832587	0.729715	K02922|1|1e-43|172|rcu:RCOM_1494440|large subunit ribosomal protein L37e	GO:0015934//large ribosomal subunit	GO:0043169//cation binding;GO:0003723//RNA binding;GO:0005198//structural molecule activity	GO:0010467//gene expression;GO:0022613//ribonucleoprotein complex biogenesis	gi|449465274|ref|XP_004150353.1|/2.63226e-43/PREDICTED: 60S ribosomal protein L37-3-like [Cucumis sativus]
Gh_D09G0171	73.595	131.39	0.836176	0.729706	K02997|1|3e-97|352|rcu:RCOM_0855200|small subunit ribosomal protein S9e	GO:0030529//ribonucleoprotein complex	GO:0003723//RNA binding;GO:0005198//structural molecule activity	GO:0010467//gene expression	gi|590667723|ref|XP_007037295.1|/4.99791e-97/Ribosomal protein S4 [Theobroma cacao]
Gh_D08G0622	11.31	22.59	0.998085	0.729689	-	GO:0043232	-	GO:0006897//endocytosis	gi|590723990|ref|XP_007052337.1|/6.8798e-137/ELMO/CED-12 family protein isoform 1 [Theobroma cacao]
Gh_A04G0636	128.295	71.6	-0.841433	0.729621	K08770|1|0.0|877|bdi:100841406|ubiquitin C	GO:0043231//intracellular membrane-bounded organelle	-	-	gi|248337|gb|AAB21993.1|/0/polyubiquitin [Zea mays]
Gh_A13G2008	4.075	11.04	1.43787	0.729561	K07566|1|7e-17|85.5|vcn:VOLCADRAFT_56845|tRNA threonylcarbamoyladenosine biosynthesis protein	-	-	-	gi|590590395|ref|XP_007016722.1|/3.27895e-107/DHBP synthase RibB-like alpha/beta domain isoform 2, partial [Theobroma cacao]
Gh_D01G0942	20.355	9.945	-1.03334	0.72951	-	-	-	-	gi|590594217|ref|XP_007017790.1|/1.45967e-161/C2H2-like zinc finger protein [Theobroma cacao]
Gh_D05G0887	4.75	12.095	1.34841	0.729484	K12133|1|2e-06|51.6|aly:ARALYDRAFT_470177|LATE ELONGATED HYPOCOTYL;K12134|2|2e-06|51.6|aly:ARALYDRAFT_904154|circadian clock associated 1	GO:0043231//intracellular membrane-bounded organelle	GO:0003676//nucleic acid binding	-	gi|590588364|ref|XP_007016182.1|/5.00172e-164/DIV1A protein [Theobroma cacao]
Gh_A03G1188	13.58	5.69	-1.25498	0.729484	-	-	-	-	gi|568860871|ref|XP_006483937.1|/1.59297e-32/PREDICTED: uncharacterized protein LOC102611595 [Citrus sinensis]
Gh_A13G2307	4.66	11.955	1.35921	0.729476	-	-	-	-	gi|590581942|ref|XP_007014486.1|/0/Trichome birefringence-like 5 isoform 1 [Theobroma cacao]
Gh_A12G2448	12.21	4.835	-1.33648	0.729433	K13413|1|6e-84|308|pop:POPTR_563479|mitogen-activated protein kinase kinase 4/5, plant [EC:2.7.12.2]	-	-	-	gi|321375779|gb|ADW82099.1|/3.83303e-170/mitogen-activated protein kinase kinase [Gossypium hirsutum]
Gh_A12G1711	20.895	10.28	-1.02332	0.729356	-	-	GO:0016772//transferase activity, transferring phosphorus-containing groups	GO:0006796//phosphate-containing compound metabolic process	gi|590670127|ref|XP_007037968.1|/0/SNF1-related protein kinase regulatory subunit gamma 1 [Theobroma cacao]
Gh_Sca076049G01	67.44	120.87	0.84178	0.729305	K02865|1|2e-26|115|gmx:100305550|large subunit ribosomal protein L10Ae	GO:0030529//ribonucleoprotein complex	GO:0003676//nucleic acid binding;GO:0005198//structural molecule activity	GO:0010467//gene expression	gi|590586871|ref|XP_007015820.1|/1.44252e-25/Ribosomal protein [Theobroma cacao]
Gh_D09G1367	9.01	18.82	1.06267	0.729237	K08235|1|1e-152|537|gmx:100817157|xyloglucan:xyloglucosyl transferase [EC:2.4.1.207]	GO:0005576//extracellular region;GO:0030312//external encapsulating structure	GO:0016798//hydrolase activity, acting on glycosyl bonds;GO:0016758//transferase activity, transferring hexosyl groups	GO:0044042//glucan metabolic process	gi|590630995|ref|XP_007027440.1|/3.90723e-155/Xyloglucan endotransglucosylase/hydrolase 32 isoform 1 [Theobroma cacao]
Gh_D03G0321	2.225	8.11	1.8659	0.729177	-	-	-	-	gi|590706353|ref|XP_007047699.1|/0/Uncharacterized protein TCM_000919 [Theobroma cacao]
Gh_D13G1445	218.575	123.185	-0.827302	0.729177	K14190|1|0.0|721|rcu:RCOM_0278070|GDP-L-galactose phosphorylase [EC:2.7.7.69]	-	-	-	gi|590606415|ref|XP_007020730.1|/0/Galactose-1-phosphate guanylyltransferases,GDP-D-glucose phosphorylases,quercetin 4\'-O-glucosyltransferases [Theobroma cacao]
Gh_D13G2073	121.475	216.63	0.834574	0.729168	K02910|1|6e-48|186|vvi:100267870|large subunit ribosomal protein L31e	GO:0030529//ribonucleoprotein complex	GO:0005198//structural molecule activity	GO:0010467//gene expression	gi|449435816|ref|XP_004135690.1|/2.05575e-48/PREDICTED: 60S ribosomal protein L31-like isoform 1 [Cucumis sativus]
Gh_D12G2740	12.15	4.795	-1.34135	0.729117	-	-	-	-	gi|590678692|ref|XP_007040372.1|/2.13947e-63/Late embryogenesis abundant hydroxyproline-rich glycoprotein family, putative [Theobroma cacao]
Gh_D13G1396	115.885	64.68	-0.841302	0.72904	K05389|1|4e-55|213|osa:4334137|potassium channel subfamily K, other eukaryote	-	-	GO:0006810//transport	gi|590605556|ref|XP_007020518.1|/8.64604e-139/Calcium-activated outward-rectifying potassium channel 1 isoform 1 [Theobroma cacao]
Gh_D05G2029	2.275	8.175	1.84535	0.729015	-	-	-	-	gi|590596907|ref|XP_007018467.1|/1.08489e-41/Uncharacterized protein TCM_034679 [Theobroma cacao]
Gh_A10G1099	64.45	115.565	0.842452	0.729015	K02872|1|3e-107|385|rcu:RCOM_1019840|large subunit ribosomal protein L13Ae	GO:0030529//ribonucleoprotein complex	GO:0005198//structural molecule activity	GO:0010467//gene expression	gi|590656826|ref|XP_007034382.1|/2.3847e-108/Ribosomal protein L13 family protein isoform 1 [Theobroma cacao]
Gh_A07G0084	27.18	13.77	-0.981017	0.728998	-	-	-	-	gi|590576587|ref|XP_007012998.1|/9.39233e-33/Oxidative stress 3 [Theobroma cacao]
Gh_A05G2065	64.535	115.54	0.840239	0.728972	K12622|1|5e-35|143|gmx:100499782|U6 snRNA-associated Sm-like protein LSm3	-	-	-	gi|702373684|ref|XP_010062122.1|/8.43517e-34/PREDICTED: U6 snRNA-associated Sm-like protein LSm3 [Eucalyptus grandis]
Gh_A07G2334	33.26	17.305	-0.942599	0.728878	-	-	-	-	gi|590573841|ref|XP_007012233.1|/3.15078e-101/Uncharacterized protein isoform 1 [Theobroma cacao]
Gh_A02G0730	6.95	1.45	-2.26096	0.728836	-	-	-	-	gi|590599649|ref|XP_007019240.1|/1.95607e-46/BTB/POZ domain-containing protein [Theobroma cacao]
Gh_D08G2247	4.715	12.005	1.34831	0.72881	-	-	-	-	gi|590643387|ref|XP_007030789.1|/1.4331e-128/Mitochondrial inner membrane translocase complex, subunit Tim44-related protein isoform 1 [Theobroma cacao]
Gh_D13G0783	1.55	7.08	2.19148	0.728802	K14491|1|2e-13|74.7|mtr:MTR_2g034960|two-component response regulator ARR-B family	-	-	-	gi|590700080|ref|XP_007046068.1|/2.15817e-132/Homeodomain-like superfamily protein isoform 1 [Theobroma cacao]
Gh_D13G1985	106.735	189.33	0.82687	0.728767	K02951|1|2e-53|205|vvi:100255187|small subunit ribosomal protein S12e	GO:0030529//ribonucleoprotein complex	GO:0005198//structural molecule activity	GO:0010467//gene expression	gi|590572864|ref|XP_007011963.1|/2.79208e-61/40S ribosomal protein S12 [Theobroma cacao]
Gh_D13G1694	18.385	34.98	0.928001	0.72875	K05527|1|3e-07|53.1|olu:OSTLU_29161|BolA protein	-	-	-	gi|590639866|ref|XP_007029791.1|/4.85498e-69/BolA-like family protein [Theobroma cacao]
Gh_Sca117680G01	8.53	18.005	1.07778	0.728716	-	-	GO:0005488//binding	-	gi|89258500|gb|ABD65463.1|/2.02661e-51/DNA binding/zinc ion binding protein [Gossypium hirsutum]
Gh_A08G1293	6.2	14.32	1.20769	0.728614	-	-	-	-	gi|590724503|ref|XP_007052487.1|/3.38504e-30/Uncharacterized protein TCM_005849 [Theobroma cacao]
Gh_A12G2141	14.78	6.5	-1.18513	0.728605	-	-	-	-	gi|643711857|gb|KDP25285.1|/8.85742e-66/hypothetical protein JCGZ_20441 [Jatropha curcas]
Gh_D12G0153	108.1	60.225	-0.843932	0.728588	-	-	-	-	gi|590688161|ref|XP_007042869.1|/3.35664e-14/Uncharacterized protein TCM_007397 [Theobroma cacao]
Gh_D01G1340	0.01	3.13	8.29002	0.72846	-	-	-	-	-
Gh_Sca042403G01	3.125	0.01	-8.28771	0.72846	K05857|1|2e-19|92.0|pop:POPTR_815304|phosphatidylinositol phospholipase C, delta [EC:3.1.4.11]	-	-	-	gi|590587971|ref|XP_007016095.1|/2.64277e-27/Phosphatidylinositol-speciwc phospholipase C4, putative isoform 2 [Theobroma cacao]
Gh_A08G1091	39.035	20.8	-0.908185	0.728452	K13422|1|1e-40|166|ath:AT1G32640|transcription factor MYC2	-	-	-	gi|590720902|ref|XP_007051457.1|/6.44851e-173/Basic helix-loop-helix DNA-binding family protein [Theobroma cacao]
Gh_A07G0431	10.615	3.83	-1.47069	0.728452	-	-	-	-	gi|590670392|ref|XP_007038043.1|/2.79683e-178/ACT domain repeat 6 isoform 1 [Theobroma cacao]
Gh_A08G0277	36.545	19.28	-0.922569	0.728273	-	-	-	-	gi|590721643|ref|XP_007051673.1|/2.61416e-122/Uncharacterized protein TCM_005233 [Theobroma cacao]
Gh_D13G0643	5.56	0.53	-3.39102	0.728273	K02183|1|3e-09|58.2|ppp:PHYPADRAFT_180168|calmodulin	-	-	-	gi|694330757|ref|XP_009356072.1|/1.8111e-36/PREDICTED: calcium-binding protein PBP1-like [Pyrus x bretschneideri]
Gh_D05G0937	67.79	37.455	-0.855914	0.72823	K06694|1|5e-16|84.0|cre:CHLREDRAFT_140415|26S proteasome non-ATPase regulatory subunit 10;K13118|2|3e-15|81.3|cre:CHLREDRAFT_17930|protein DGCR14	-	GO:0046914//transition metal ion binding	-	gi|590589400|ref|XP_007016440.1|/0/XB3 in [Theobroma cacao]
Gh_D11G2822	13.505	26.69	0.982806	0.728196	-	-	-	-	gi|590644803|ref|XP_007031182.1|/2.08077e-16/Uncharacterized protein TCM_026785 [Theobroma cacao]
Gh_A12G1141	1.285	6.675	2.377	0.728136	K10661|1|9e-10|61.6|aly:ARALYDRAFT_328336|E3 ubiquitin-protein ligase MARCH6 [EC:6.3.2.19]	-	-	-	gi|590719557|ref|XP_007051088.1|/4.37574e-84/RING/FYVE/PHD zinc finger-containing protein, putative [Theobroma cacao]
Gh_D12G0152	17.46	8.21	-1.0886	0.728025	K13412|1|2e-64|244|bdi:100835452|calcium-dependent protein kinase [EC:2.7.11.1]	-	GO:0004674//protein serine/threonine kinase activity;GO:0032559	GO:0006464//cellular protein modification process	gi|590688190|ref|XP_007042877.1|/0/Phosphoenolpyruvate carboxylase-related kinase 2 [Theobroma cacao]
Gh_D10G1704	10.17	20.59	1.01762	0.728017	-	-	-	-	gi|590661219|ref|XP_007035612.1|/9.96092e-27/Uncharacterized protein TCM_021224 [Theobroma cacao]
Gh_A05G3869	17.035	7.94	-1.10129	0.727889	K04733|1|5e-69|259|smo:SELMODRAFT_159261|interleukin-1 receptor-associated kinase 4 [EC:2.7.11.1];K13416|3|1e-66|251|aly:ARALYDRAFT_491347|brassinosteroid insensitive 1-associated receptor kinase 1 [EC:2.7.10.1 2.7.11.1];K13418|4|2e-66|250|pop:POPTR_913861|somatic embryogenesis receptor kinase 1 [EC:2.7.10.1 2.7.11.1]	-	GO:0004672//protein kinase activity;GO:0032559	GO:0006464//cellular protein modification process	gi|590615448|ref|XP_007023225.1|/4.60315e-167/Brassinosteroid insensitive 1-associated receptor kinase 1 isoform 1 [Theobroma cacao]
Gh_A03G1883	0.9	6.14	2.77024	0.72788	-	-	-	-	gi|590682929|ref|XP_007041473.1|/3.83397e-10/Isoeugenol synthase 1, putative [Theobroma cacao]
Gh_A10G0361	80.58	143.33	0.830847	0.727829	K08912|1|2e-146|516|rcu:RCOM_0633890|light-harvesting complex II chlorophyll a/b binding protein 1	GO:0009536//plastid	-	GO:0006091//generation of precursor metabolites and energy	gi|226358409|gb|ACO51067.1|/2.74023e-154/chloroplast chlorophyll A-B binding protein [Gossypium hirsutum]
Gh_A11G2999	6.88	1.425	-2.27145	0.727786	-	-	-	-	gi|593261720|ref|XP_007133039.1|/1.85611e-12/hypothetical protein PHAVU_011G146200g [Phaseolus vulgaris]
Gh_D11G1839	0.735	5.865	2.99631	0.727761	-	-	-	-	gi|590642823|ref|XP_007030627.1|/2.74411e-29/PIF-like orf1 [Theobroma cacao]
Gh_Sca089454G01	9.155	2.955	-1.6314	0.727752	K03248|1|4e-75|277|vvi:100265545|translation initiation factor 3 subunit G	-	-	-	gi|590588880|ref|XP_007016307.1|/3.64361e-80/Eukaryotic translation initiation factor 3G1 [Theobroma cacao]
Gh_A03G1167	7.06	1.56	-2.17812	0.727744	-	-	-	-	-
Gh_D08G1309	27.955	14.29	-0.9681	0.727726	K00695|1|0.0|1431|vvi:100267606|sucrose synthase [EC:2.4.1.13]	-	-	-	gi|345104541|gb|AEN71092.1|/0/sucrose synthase SusA1 [Gossypium tomentosum]
Gh_D08G1758	179.755	317.845	0.822291	0.727718	K02921|1|7e-49|189|vvi:100254103|large subunit ribosomal protein L37Ae	-	-	-	gi|641866750|gb|KDO85434.1|/2.32186e-47/hypothetical protein CISIN_1g045338mg [Citrus sinensis]
Gh_D05G2203	8.495	2.51	-1.75893	0.727718	K13448|1|9e-14|73.2|aly:ARALYDRAFT_335836|calcium-binding protein CML	-	GO:0046872//metal ion binding	-	gi|590598625|ref|XP_007018951.1|/1.48385e-30/EF hand calcium-binding family protein [Theobroma cacao]
Gh_A09G1289	173.045	306.515	0.82481	0.727667	K02943|1|1e-24|109|pop:POPTR_832971|large subunit ribosomal protein LP2	-	-	-	gi|568856497|ref|XP_006481819.1|/4.57143e-24/PREDICTED: 60S acidic ribosomal protein P2-2-like [Citrus sinensis]
Gh_Sca006745G01	16.66	32.07	0.944836	0.727658	-	-	-	-	gi|590595296|ref|XP_007018017.1|/4.93378e-38/Uncharacterized protein TCM_034382 [Theobroma cacao]
Gh_Sca214596G01	8.53	2.54	-1.74772	0.72765	-	-	-	-	-
Gh_A06G0045	6.895	1.435	-2.2645	0.727624	-	-	-	-	gi|590594251|ref|XP_007017799.1|/7.22506e-41/Gibberellin-regulated family protein isoform 1 [Theobroma cacao]
Gh_Sca047455G01	30.575	15.855	-0.947415	0.72759	K12811|1|3e-35|145|rcu:RCOM_0075460|ATP-dependent RNA helicase DDX46/PRP5 [EC:3.6.4.13]	-	-	-	gi|590563246|ref|XP_007009315.1|/2.59317e-45/Dead box ATP-dependent RNA helicase, putative isoform 2 [Theobroma cacao]
Gh_A01G1550	16.045	7.31	-1.13418	0.727539	K02925|1|5e-41|120|rcu:RCOM_0959710|large subunit ribosomal protein L3e	GO:0030529//ribonucleoprotein complex	GO:0005198//structural molecule activity	GO:0010467//gene expression	gi|643720352|gb|KDP30749.1|/5.97616e-40/hypothetical protein JCGZ_15178 [Jatropha curcas]
Gh_D11G0102	40.975	73.825	0.849366	0.727479	K03363|1|0.0|817|pop:POPTR_571123|cell division cycle 20, cofactor of APC complex	-	-	GO:0009987//cellular process	gi|590672910|ref|XP_007038744.1|/0/Transducin family protein / WD-40 repeat family protein [Theobroma cacao]
Gh_D11G2014	6.135	0.905	-2.76107	0.727471	K01455|1|6e-76|280|vvi:100250701|formamidase [EC:3.5.1.49]	-	GO:0016810//hydrolase activity, acting on carbon-nitrogen (but not peptide) bonds	-	gi|590705622|ref|XP_007047490.1|/3.01904e-76/Acetamidase/Formamidase family protein isoform 2 [Theobroma cacao]
Gh_D09G1937	33.695	17.645	-0.933275	0.727453	K00666|1|3e-147|520|sbi:SORBI_10g012080|fatty-acyl-CoA synthase [EC:6.2.1.-];K01904|2|3e-45|181|ath:AT3G21230|4-coumarate--CoA ligase [EC:6.2.1.12]	-	GO:0016405//CoA-ligase activity	-	gi|590656928|ref|XP_007034413.1|/0/Acyl activating enzyme 5 [Theobroma cacao]
Gh_D06G2062	55.175	30.18	-0.870422	0.727453	K13065|1|9e-135|478|rcu:RCOM_1442250|shikimate O-hydroxycinnamoyltransferase [EC:2.3.1.133]	-	GO:0016747//transferase activity, transferring acyl groups other than amino-acyl groups	-	gi|590630608|ref|XP_007027324.1|/1.00074e-153/Hydroxycinnamoyl CoA shikimate/quinate hydroxycinnamoyltransferase [Theobroma cacao]
Gh_D09G2034	24.06	44.665	0.892508	0.727411	K01738|1|3e-166|582|rcu:RCOM_0723350|cysteine synthase A [EC:2.5.1.47]	-	GO:0016835//carbon-oxygen lyase activity;GO:0048037//cofactor binding	GO:0006563//L-serine metabolic process;GO:0000097//sulfur amino acid biosynthetic process	gi|590654533|ref|XP_007033723.1|/0/O-acetylserine lyase B isoform 1 [Theobroma cacao]
Gh_A13G1570	266.665	150.56	-0.82469	0.727411	-	-	-	-	gi|590645022|ref|XP_007031237.1|/7.53877e-14/Uncharacterized protein TCM_026821 [Theobroma cacao]
Gh_A10G0345	10.135	3.535	-1.51956	0.727394	-	-	-	-	gi|590623627|ref|XP_007025374.1|/2.23667e-100/Sequence-specific DNA binding transcription factors isoform 2 [Theobroma cacao]
Gh_A10G0344	10.135	3.535	-1.51956	0.727394	-	-	-	-	gi|590623627|ref|XP_007025374.1|/2.23667e-100/Sequence-specific DNA binding transcription factors isoform 2 [Theobroma cacao]
Gh_Sca008357G01	7.155	15.785	1.14153	0.72736	-	-	-	-	-
Gh_D02G1171	15.805	7.175	-1.13933	0.72736	-	-	-	-	-
Gh_A08G2566	21.685	10.815	-1.00366	0.727291	K09284|1|8e-129|458|vvi:100246815|AP2-like factor, euAP2 lineage	-	-	-	gi|590590129|ref|XP_007016646.1|/9.24934e-177/AP2.7 isoform 1 [Theobroma cacao]
Gh_D05G0085	35.62	18.79	-0.922722	0.727266	-	-	-	-	gi|590579604|ref|XP_007013833.1|/1.74913e-66/Ran BP2/NZF zinc finger-like superfamily protein isoform 1 [Theobroma cacao]
Gh_D05G3047	8.075	17.235	1.09381	0.727249	-	-	GO:0016787//hydrolase activity	-	gi|590638080|ref|XP_007029293.1|/7.95273e-16/Phosphatase 2C family protein isoform 1 [Theobroma cacao]
Gh_D11G1182	133.61	235.87	0.819964	0.727206	K02885|1|4e-89|325|gmx:100818880|large subunit ribosomal protein L19e	GO:0030529//ribonucleoprotein complex	GO:0005198//structural molecule activity	GO:0010467//gene expression	gi|657996484|ref|XP_008390613.1|/3.73852e-88/PREDICTED: 60S ribosomal protein L19-2 [Malus domestica]
Gh_A01G0444	20.3	10.03	-1.01716	0.727112	-	-	-	-	gi|590609477|ref|XP_007021548.1|/0/Serine/threonine-protein kinase WNK-related isoform 1 [Theobroma cacao]
Gh_D12G2116	5.595	0.565	-3.30782	0.727001	K02605|1|2e-06|48.5|smo:SELMODRAFT_418877|origin recognition complex subunit 3	-	-	GO:0010876//lipid localization	gi|590676171|ref|XP_007039659.1|/4.11555e-41/Bifunctional inhibitor/lipid-transfer protein/seed storage 2S albumin superfamily protein [Theobroma cacao]
Gh_D02G1200	61.805	34.125	-0.856895	0.726899	K01078|1|3e-112|403|rcu:RCOM_1150260|acid phosphatase [EC:3.1.3.2]	-	-	-	gi|590666394|ref|XP_007036964.1|/6.29893e-147/Purple acid phosphatase 3 [Theobroma cacao]
Gh_D12G2734	49.41	88.74	0.844781	0.72689	K00940|1|3e-99|358|pop:POPTR_640355|nucleoside-diphosphate kinase [EC:2.7.4.6]	GO:0044424	GO:0016776//phosphotransferase activity, phosphate group as acceptor;GO:0032559	GO:0009209;GO:0006796//phosphate-containing compound metabolic process;GO:0009206;GO:0009132//nucleoside diphosphate metabolic process	gi|590679285|ref|XP_007040537.1|/1.75251e-106/Nucleoside diphosphate kinase family protein [Theobroma cacao]
Gh_Sca073282G01	35.285	18.655	-0.919493	0.726882	-	-	-	-	gi|675824098|gb|AIL95859.1|/1.19577e-56/SQUAMOSA promoter binding-like transcription factor [Gossypium hirsutum]
Gh_Sca098883G01	2.64	8.665	1.71466	0.726839	K04368|1|1e-12|69.3|sbi:SORBI_03g033190|mitogen-activated protein kinase kinase 1 [EC:2.7.12.2]	-	GO:0004712//protein serine/threonine/tyrosine kinase activity;GO:0032559	GO:0051707//response to other organism;GO:0002218//activation of innate immune response;GO:0006464//cellular protein modification process	gi|356690036|gb|AET36532.1|/7.71279e-27/MAPKK3 [Gossypium hirsutum]
Gh_D13G1621	8.995	18.68	1.0543	0.726839	-	-	-	-	gi|590611861|ref|XP_007022223.1|/3.2025e-178/Per1-like family protein isoform 2 [Theobroma cacao]
Gh_A11G0437	88.51	49.485	-0.838849	0.726839	K01363|1|1e-148|524|mtr:MTR_7g111060|cathepsin B [EC:3.4.22.1]	-	GO:0004175//endopeptidase activity	GO:0019222//regulation of metabolic process;GO:0019538//protein metabolic process	gi|590720503|ref|XP_007051347.1|/5.48565e-168/Cysteine proteinases superfamily protein [Theobroma cacao]
Gh_A03G1031	14.23	6.195	-1.19976	0.726745	-	-	-	-	gi|590728362|ref|XP_007099659.1|/6.53734e-103/Plasmodesmata-located protein 6 [Theobroma cacao]
Gh_D11G3342	11.795	4.62	-1.35221	0.726737	K01640|1|1e-139|494|rcu:RCOM_1635180|hydroxymethylglutaryl-CoA lyase [EC:4.1.3.4]	-	GO:0016833//oxo-acid-lyase activity	-	gi|590634102|ref|XP_007028281.1|/1.35846e-180/Aldolase superfamily protein [Theobroma cacao]
Gh_D05G1861	43.485	23.405	-0.893701	0.726728	-	-	-	-	gi|590593169|ref|XP_007017487.1|/1.98573e-149/C2H2-like zinc finger protein [Theobroma cacao]
Gh_D11G0246	1.505	6.955	2.20829	0.726634	-	-	-	-	gi|224552010|gb|ACN54400.1|/2.18037e-29/hybrid proline-rich protein [Gossypium hirsutum]
Gh_A09G2378	65.73	116.735	0.828613	0.726626	K02953|1|5e-81|297|gmx:100781750|small subunit ribosomal protein S13e	GO:0030529//ribonucleoprotein complex	GO:0005198//structural molecule activity	GO:0010467//gene expression	gi|702328056|ref|XP_010053901.1|/1.18894e-80/PREDICTED: 40S ribosomal protein S13 [Eucalyptus grandis]
Gh_D06G2358	16.26	7.475	-1.12118	0.726592	-	-	-	-	gi|590562037|ref|XP_007008976.1|/2.59218e-35/Uncharacterized protein TCM_042505 [Theobroma cacao]
Gh_D01G0531	33.445	60.63	0.858241	0.726583	K08914|1|7e-144|507|vvi:100260599|light-harvesting complex II chlorophyll a/b binding protein 3	GO:0009521;GO:0031224//intrinsic component of membrane;GO:0009534//chloroplast thylakoid	GO:0046906//tetrapyrrole binding;GO:0043169//cation binding	GO:0006464//cellular protein modification process;GO:0006091//generation of precursor metabolites and energy	gi|590608419|ref|XP_007021260.1|/1.12868e-144/Light-harvesting chlorophyll B-binding protein 3 [Theobroma cacao]
Gh_A08G0633	70.24	39.045	-0.847155	0.726575	K00432|1|7e-76|280|gmx:100306136|glutathione peroxidase [EC:1.11.1.9]	-	GO:0004601//peroxidase activity	GO:0008152//metabolic process;GO:0006950//response to stress	gi|568852183|ref|XP_006479759.1|/2.48828e-77/PREDICTED: HUA2-like protein 3-like isoform X3 [Citrus sinensis]
Gh_A09G0638	10.655	3.9	-1.44998	0.726566	-	-	-	GO:0050896//response to stimulus	gi|590661835|ref|XP_007035783.1|/4.3499e-77/Adenine nucleotide alpha hydrolases-like superfamily protein [Theobroma cacao]
Gh_D08G1325	104.95	184.75	0.815872	0.726558	-	GO:0031224//intrinsic component of membrane;GO:0005746//mitochondrial respiratory chain	GO:0015002//heme-copper terminal oxidase activity	GO:0022904//respiratory electron transport chain	gi|590719625|ref|XP_007051107.1|/2.5923e-27/Cytochrome c oxidase subunit 5C [Theobroma cacao]
Gh_A05G0274	25.72	47.175	0.875132	0.726506	K01051|1|0.0|756|vvi:100251413|pectinesterase [EC:3.1.1.11]	GO:0030312//external encapsulating structure	GO:0030234//enzyme regulator activity	GO:0071555//cell wall organization	gi|377824751|gb|AFB77928.1|/0/pectin methylesterase [Gossypium hirsutum]
Gh_Sca154309G01	4.32	11.325	1.39041	0.726438	-	-	GO:0016491//oxidoreductase activity	GO:0008152//metabolic process	gi|641836670|gb|KDO55632.1|/9.61523e-22/hypothetical protein CISIN_1g044236mg, partial [Citrus sinensis]
Gh_A08G0716	14.345	6.27	-1.19401	0.726395	-	-	-	-	gi|590582925|ref|XP_007014758.1|/4.69215e-90/Family of Uncharacterized protein function (DUF716) [Theobroma cacao]
[truncated: 56,917 more rows]
