# Supplementary material for: MicroRNA 157-targeted SPL genes regulate floral organ size and ovule production in cotton
Source: BMC Plant Biol. 2017 Jan 10;17:7. doi: 10.1186/s12870-016-0969-z (PMC5223427; doi:10.1186/s12870-016-0969-z)
Supplement: Additional file 7: — Predicted targets of miR157. (XLSX 11.8 kb) [file 12870_2016_969_MOESM7_ESM.xlsx]

## Sheet: Sheet1
Additional file 9: Predicted targets of miR157.
Target	Expectationa	UPEb	miRNA_aligned_fragment	Target_aligned_fragment	Inhibition	Multiplicity
Gh_D04G1827	1	10.069	UUGACAGAAGAUAGAGAGCAC	GUGCUCUCUCUCUUCUGUCAA	Cleavage	1
Gh_A04G1486	1	9.682	UUGACAGAAGAUAGAGAGCAC	GUGCUCUCUCUCUUCUGUCAA	Cleavage	1
Gh_A11G2811	1	21.485	UUGACAGAAGAUAGAGAGCAC	GUGCUCUCUCUCUUCUGUCAA	Cleavage	1
Gh_A01G1281	1	14.877	UUGACAGAAGAUAGAGAGCAC	GUGCUCUCUCUCUUCUGUCAA	Cleavage	1
Gh_D04G1985	1	21.387	UUGACAGAAGAUAGAGAGCAC	GUGCUCUCUCUCUUCUGUCAA	Cleavage	1
Gh_A04G1331	1	21.387	UUGACAGAAGAUAGAGAGCAC	GUGCUCUCUCUCUUCUGUCAA	Cleavage	1
Gh_A03G1092	1	16.636	UUGACAGAAGAUAGAGAGCAC	GUGCUCUCUCUCUUCUGUCAA	Cleavage	1
Gh_D02G1515	1	15.064	UUGACAGAAGAUAGAGAGCAC	GUGCUCUCUCUCUUCUGUCAA	Cleavage	1
Gh_D11G3165	1	18.022	UUGACAGAAGAUAGAGAGCAC	GUGCUCUCUCUCUUCUGUCAA	Cleavage	1
Gh_D01G1503	1	15.124	UUGACAGAAGAUAGAGAGCAC	GUGCUCUCUCUCUUCUGUCAA	Cleavage	1
Gh_A04G1266	1.5	21.686	UUGACAGAAGAUAGAGAGCAC	GUGCUCUCUCUCUUCUGUCAG	Cleavage	1
Gh_D13G0874	1.5	16.68	UUGACAGAAGAUAGAGAGCAC	GUGCUCUCUCUCUUCUGUCAG	Cleavage	1
Gh_A13G0749	1.5	17.017	UUGACAGAAGAUAGAGAGCAC	GUGCUCUCUCUCUUCUGUCAG	Cleavage	1
Gh_D10G0251	1	3.379	UUGACAGAAGAUAGAGAGCA	UGCUCUCUCUCUUCUGUCAA	Cleavage	1
Gh_A10G2217	1	7.16	UUGACAGAAGAUAGAGAGCA	UGCUCUCUCUCUUCUGUCAA	Cleavage	1
Gh_A01G1274	2	22.551	UUGACAGAAGAUAGAGAGCAC	GUGCUCUCUCUCUUCUGUCAU	Cleavage	1
Gh_D01G1495	2	22.15	UUGACAGAAGAUAGAGAGCAC	GUGCUCUCUCUCUUCUGUCAU	Cleavage	1
Gh_A03G1083	2	12.4	UUGACAGAAGAUAGAGAGCAC	GUGCUCUCUCUCUUCUGUCAU	Cleavage	1
Gh_D02G1499	2	11.997	UUGACAGAAGAUAGAGAGCAC	GUGCUCUCUCUCUUCUGUCAU	Cleavage	1
Gh_A12G1380	2	17.068	UUGACAGAAGAUAGAGAGCAC	GUGCUCUCUCUCUUCUGUCAU	Cleavage	1
Gh_D12G1504	2	17.396	UUGACAGAAGAUAGAGAGCAC	GUGCUCUCUCUCUUCUGUCAU	Cleavage	1
Gh_D11G0401	2	17.591	UUGACAGAAGAUAGAGAGCAC	GUGCUCUCUCUCUUCUGUCAU	Cleavage	1
Gh_A11G0344	2	17.691	UUGACAGAAGAUAGAGAGCAC	GUGCUCUCUCUCUUCUGUCAU	Cleavage	1
Gh_A11G0706	2	15.888	UUGACAGAAGAUAGAGAGCAC	GUGCUCUCUCUCUUCUGUCAU	Cleavage	1
Gh_D11G0821	2	15.425	UUGACAGAAGAUAGAGAGCAC	GUGCUCUCUCUCUUCUGUCAU	Cleavage	1
Gh_D12G0947	2	14.173	UUGACAGAAGAUAGAGAGCAC	GUGCUCUCUCUCUUCUGUCAU	Cleavage	1
Gh_A12G0866	2	14.207	UUGACAGAAGAUAGAGAGCAC	GUGCUCUCUCUCUUCUGUCAU	Cleavage	1
Gh_D03G0920	2	12.674	UUGACAGAAGAUAGAGAGCAC	GUGCUCUCUCUCUUCUGUCAU	Cleavage	1
Gh_A03G0632	2	13.742	UUGACAGAAGAUAGAGAGCAC	GUGCUCUCUCUCUUCUGUCAU	Cleavage	1
Gh_A01G2095	2.5	15.575	UUGACAGAAGAUAGAGAGCAC	GUGCUCUCUCUCUUCUAUCAA	Cleavage	1
Gh_D04G1893	3.5	17.509	UUGACAGAAGAUAGAGAGCAC	GUGCUCUCUCUCUUCUGUCUU	Cleavage	1
Gh_A07G0442	2	17.739	UUGACAGAAGAUAGAGAGCA	UGCUCUCUCUCUUCUGUCAU	Cleavage	1
Gh_D07G0506	2	23.833	UUGACAGAAGAUAGAGAGCA	UGCUCUCUCUCUUCUGUCAU	Cleavage	1
Gh_D01G1229	3	14.388	UUGACAGAAGAUAGAGAGCA	CUCUCUCUCUCUUCUGUCAA	Cleavage	1
Gh_D01G0457	4	22.017	UUGACAGAAGAUAGAGAGCA	CGCUCCCUCUCUUCUGUCAU	Cleavage	1
Gh_A01G0447	4	20.019	UUGACAGAAGAUAGAGAGCA	CGCUCCCUCUCUUCUGUCAU	Cleavage	1
Gh_A13G1251	4	12.86	UUGACAGAAGAUAGAGAGCA	CGCUCCCUCUCUUCUGUCAU	Cleavage	1
Gh_D13G1551	4	14.147	UUGACAGAAGAUAGAGAGCA	CGCUCCCUCUCUUCUGUCAU	Cleavage	1
Targets are predicted using psRNATarget website tool (http://plantgrn.noble.org/psRNATarget/).
a the thrshold of the score to value the complementarity betwween small RNA and their target transcript.
b abbreviation of maximum energy to unpair the target site.
