# Supplementary material for: MicroRNA 157-targeted SPL genes regulate floral organ size and ovule production in cotton
Source: BMC Plant Biol. 2017 Jan 10;17:7. doi: 10.1186/s12870-016-0969-z (PMC5223427; doi:10.1186/s12870-016-0969-z)
Supplement: Additional file 10: — Primer applied in the study. (XLSX 12.7 kb) [file 12870_2016_969_MOESM10_ESM.xlsx]

## Sheet: Sheet1
Additional file 10: Primer applied in the study.
Category	Name	Primer	Primer sequence
qRT-PCR	Gh_A11G0755 (AtSOC1 ortholog)	5' Primer	TCAGAGCCAGAAAGGCCAAA
		3' Primer	CTCCCTTCTGGTAGTCCGATGA
	Gh_A13G0751 (AtAP1 ortholog)	5' Primer	GTGGCACATACCAGGAAGAAGC
		3' Primer	CCCAAGTGGCATGAGTAAATAGG
	Gh_D11G0400 (SITDR8 ortholog)	5' Primer	CATTGTTTCGGATCACGCCA
		3' Primer	CACCCACAAGTCCTGAGCTGATA
	Gh_D08G1430 (AtAGL6 ortholog)	5' Primer	TGGACCATTGAATCTGAAAGAGC
		3' Primer	TGAGTCTTCCTTTGTCTAGCCAGTAC
	Gh_D07G0671 (AtFUL ortholog)	5' Primer	AATTGCCAAGATTCATCCTCAAT
		3' Primer	ATTGGAGTTGCGATGTTGTGC
	Gh_A01G2095 (AtSPL9 ortholog)	5' Primer	TGCTGCCTCAAATCCCAGAG
		3' Primer	TGGAGGTGTCATCCGCATTAG
	Gh_A10G2217 (AtSPL3 ortholog)	5' Primer	TGTCAGGTCGAGAACTGCACTG
		3' Primer	CTCCATGATATTCCGATGAACTTTT
	Gh_A13G0749 (AtSPL6 ortholog)	5' Primer	AGTCGTGGTCTCCGATGCTG
		3' Primer	TTCCTGCTTTACTTGCATGGAGT
	Gh_A01G1281 (AtSPL2 ortholog)	5' Primer	AAAACTGGCAGATGGAACAACA
		3' Primer	CACTATAATAGGGAGCCTTGAGCAG
	Gh_A11G0344 (AtSPL13 ortholog)	5' Primer	GTTCGGGATTCGGATTGTGC
		3' Primer	GTCTCCCAGCCATTAGCAACG
	Gh_A01G0447 (AtSPL3 ortholog)	5' Primer	GGGATCAGGCAACGATTCTGT
		3' Primer	TGGACTTGTTCCCTTGCGACT
	Gh_A04G1331 (AtSPL9 ortholog)	5' Primer	TCCAGGAGAATGCTTCACAGG
		3' Primer	CCGCAGAGGACCCTTCAGTA
	Gh_A11G2811 (AtSPL9 ortholog)	5' Primer	CAAGGAGAATGCTTCACGGGAG
		3' Primer	TCAGCAGGCTCCGAGGTTTG
	Gh_D02G0024 (AtPILS6 ortholog)	5' Primer	CTTTTGACAATGAAGATGGGAATG
		3' Primer	GTCAGTAAAGAAATAAAGTGGAGCATC
	Gh_D02G0220 (AtXTH16 ortholog)	5' Primer	AGGAACTTCAATGCCAATGCTT
		3' Primer	AACCTTGGGCGTTTACACTCTG
	Gh_D01G0559 (AtGH3.6 ortholog)	5' Primer	AATGGTAACACCCCAATTCCTCC
		3' Primer	AATGGATTTGTCACACACACGC
	Gh_D12G0291 (AtSAUR12 ortholog)	5' Primer	GATGGACTCCCTCTTGACGTTC
		3' Primer	GAAGCATAGAAGTGAGAGAGCGAA
	Gh_A05G1092 (AtIAA26 ortholog)	5' Primer	CCATAGGCAGGAAAGTCGATCTC
		3' Primer	CCTGTCTCCTTCGTTATCCTCGT
	HISTONE3 (AF024716)	5' Primer	ACCGTCCTGGAACTGTTGCTC
		3' Primer	ACCCACAAGGTATGCCTCTGC
	GhmiR157 precursor	5' Primer	AAACAATAGTGCGTAGGTGTAGGG
		3' Primer	AGGTAAGAGTGGCTTGAAGGTGA
	AtACT7 (AT5G09810.1)	5' Primer	CCAGGAATTGCTGACCGTATGAG
		3' Primer	TGTTGGAAGGTGCTGAGGGATG
	mature miR157 qRT-PCR	5' Primer	gcggcggTTGACAGAAGATAGA
		3' Primer	CCAGTGCAGGGTCCGAGGT
RLM-RACE	Gh_A10G2217 (AtSPL3 ortholog)	3' Primer	GTAGAGCAAGCATGAAAAAGGTGACATT
		3' Nest Primer	ATGAAAAAGGTGACATTATTATAGGGGTAA
	Gh_A01G2095 (AtSPL9 ortholog)	3' Primer	CATGGAGGTGTCATCCGCATTAGAT
		3' Nest Primer	GTATTGCCCCCTGCTTTGGTG
	Gh_A11G0344 (AtSPL13 ortholog)	3' Primer	CTACTGCCAATGAAAGCCAAGATTTTC
		3' Nest Primer	GTTCACTTGCAGATGATCCACCAG
	Gh_A13G0749 (AtSPL6 ortholog)	3' Primer	CAGATCCTCATTTTCCTGCTTTACTTGC
		3' Nest Primer	ATTAGCAGTATGACCAGCATCGGAG
	Gh_A01G1281 (AtSPL2 ortholog)	3' Primer	CCACTATAATAGGGAGCCTTGAGCAGC
		3' Nest Primer	GCACTTGAGATTCAGTTGTCTGTTGTT
	GhmiR157 probe		GTGCTCTCTATCTTCTGTCAA
